# Supplementary material for: Dimerization and Transactivation Domains as Candidates for Functional Modulation and Diversity of Sox9
Source: PLoS One. 2016 May 19;11(5):e0156199. doi: 10.1371/journal.pone.0156199 (PMC4873142; doi:10.1371/journal.pone.0156199)
Supplement: S1 Table — The important markers of Sox9, Sox9a and Sox9b are highlighted in blue, green and orange, respectively. The presence (1) or absence (0) of a specific marker is depicted. (XLS) [file pone.0156199.s002.xls]

## Sheet: Plan1
S1 Table. Sox9 genetic markers. The important markers of Sox9, Sox9a and Sox9b are highlighted in blue, green and orange, respectively. The presence (1) or absence (0) of a specific marker is depicted.
	SLC39A11	SSTR2	COG1	FAM104A	CPSF4L	CDC42EP4	SDK2	RPL38	KCNJ2	KCNJ16	MAP2K6	ABCA5	USP22	COPS3	MED9	RASD1	PEMT	TMEM100	RNPS1	ADAP1	LMF1	VSTM4B	LRRC18B	MAPK8B	GDF10B	GDF2	IRBPL	USP3L	RAB26	ABCA3	TMC6A	NOTUM1A	MYADML2	MAFG	PCYT2	CANT1A	SOX8
HoSapSox9	1	1	1	1	1	1	1	1	1	1	1	1	0	0	0	0	0	0	0	0	0	0	0	0	0	0	0	0	0	0	0	0	0	0	0	0	0
MuMusSox9	1	1	1	1	1	1	1	1	1	1	1	1	0	0	0	0	0	0	0	0	0	0	0	0	0	0	0	0	0	0	0	0	0	0	0	0	0
GaGalSox9	1	1	1	1	1	1	1	1	1	1	1	1	0	0	0	0	0	0	0	0	0	0	0	0	0	0	0	0	0	0	0	0	0	0	0	0	0
XeTroSox9	1	1	1	0	0	0	0	0	1	1	1	0	0	0	0	0	0	0	0	0	0	0	0	0	0	0	0	0	0	0	0	0	0	0	0	0	0
LaChaSox9	1	1	1	0	1	1	1	1	0	0	0	0	0	0	0	0	0	0	0	0	0	0	0	0	0	0	0	0	0	0	0	0	0	0	0	0	1
DaRerSox9A	1	1	0	0	0	0	0	0	0	0	0	0	1	1	1	1	1	0	0	0	0	0	0	0	0	0	0	0	0	0	0	0	0	0	0	0	0
TaRubSox9A	0	1	0	0	0	0	0	0	0	0	0	0	0	1	0	1	1	1	1	1	1	1	1	1	1	1	1	0	1	0	0	0	0	0	0	0	1
TeNigSox9A	1	1	0	0	0	0	0	0	0	0	0	0	0	1	0	1	1	0	1	1	0	0	1	1	1	1	0	0	0	0	0	0	0	0	0	0	1
OrNilSox9A	0	1	0	0	0	0	0	0	0	0	0	0	0	1	0	1	1	0	1	1	1	1	1	0	0	0	0	0	1	0	0	0	0	0	0	0	1
XiMacSox9A	1	1	0	0	0	0	0	0	0	0	0	0	0	0	0	1	1	1	0	1	1	0	0	0	0	0	0	0	1	0	0	0	0	0	0	0	1
GaAcuSox9A	0	1	0	0	0	0	0	0	0	0	0	0	0	1	0	1	1	1	1	1	1	1	1	1	0	0	0	0	1	0	0	0	0	0	0	0	1
TaRubSox9B	0	1	0	0	0	0	0	0	0	0	0	0	0	0	0	1	0	1	1	1	0	0	0	0	0	0	0	1	1	1	1	1	1	1	0	1	1
TeNigSox9B	0	1	0	0	0	0	0	0	0	0	0	0	1	0	0	1	0	0	1	1	0	0	0	0	0	0	0	0	1	1	1	1	1	1	1	1	1
OrNilSox9B	0	1	0	0	0	0	0	0	0	0	0	0	1	0	0	0	0	0	0	1	0	0	0	0	0	0	0	0	1	1	1	1	1	0	1	1	1
XiMacSox9B	0	1	0	0	0	0	0	0	0	0	0	0	1	0	0	1	0	0	0	0	0	0	0	0	0	0	0	0	0	0	1	1	1	1	1	1	0
GaAcuSox9B	0	1	0	0	0	0	0	0	0	0	0	0	1	0	0	1	0	0	1	1	0	0	0	0	0	0	0	0	1	1	1	1	1	0	1	1	1
OrLatSox9B	0	1	0	0	0	0	0	0	0	0	0	0	0	0	1	1	0	1	1	1	0	0	0	0	0	0	0	0	0	0	1	1	1	1	1	1	1
	Gene names
	SLC39A11	solute carrier family 39, member 11		ADAP1	ArfGAP with dual PH domains 1
	SSTR2	somatostatin receptor 2		LMF1	lipase maturation factor 1
	COG1	component of oligomeric golgi complex 1		VSTM4B	V-set and transmembrane domain containing 4b
	FAM104A	family with sequence similarity 104, member A		LRRC18B	leucine rich repeat containing 18b
	CPSF4L	cleavage and polyadenylation specific factor 4-like		MAPK8B	mitogen-activated protein kinase 8b
	CDC42EP4	CDC42 effector protein (Rho GTPase binding) 4		GDF10B	growth differentiation factor 10b
	SDK2	sidekick cell adhesion molecule 2		GDF2	growth differentiation factor 2
	RPL38	ribosomal protein L38		IRBPL	interphotoreceptor retinoid-binding protein like
	KCNJ2	potassium channel, inwardly rectifying subfamily J, member 2		USP3L	Uncharacterized protein ENSTRUG00000009461
	KCNJ16	potassium channel, inwardly rectifying subfamily J, member 16		RAB26	member RAS oncogene family
	MAP2K6	mitogen-activated protein kinase kinase 6		ABCA3	ATP-binding cassette, sub-family A (ABC1), member 3
	ABCA5	ATP-binding cassette, sub-family A (ABC1), member 5		RNF213A	ring finger protein 213a
	USP22	ubiquitin specific peptidase 22		TMC6A	transmembrane channel-like 6a
	COPS3	COP9 signalosome subunit 3		NOTUM1A	notum pectinacetylesterase homolog 1a
	MED9	mediator complex subunit 9 [		MYADML2	myeloid-associated differentiation marker-like 2
	RASD1	RAS, dexamethasone-induced 1		MAFG	v-maf avian musculoaponeurotic fibrosarcoma oncogene homolog G
	PEMT	phosphatidylethanolamine N-methyltransferase		PCYT2	phosphate cytidylyltransferase 2, ethanolamine
	TMEM100	transmembrane protein 100		CANT1A	calcium activated nucleotidase 1a
	RNPS1	ribonucleic acid binding protein S1		SOX8	SRY (sex determining region Y)-box 8
