# Supplementary material for: Dimerization and Transactivation Domains as Candidates for Functional Modulation and Diversity of Sox9
Source: PLoS One. 2016 May 19;11(5):e0156199. doi: 10.1371/journal.pone.0156199 (PMC4873142; doi:10.1371/journal.pone.0156199)
Supplement: S3 Table — Amino acid sequences obtained from Uniprot database based on the HMG box domain. (XLS) [file pone.0156199.s004.xls]

## Sheet: Sheet1
S3 Table. Sequence retrieval. Amino acid sequences obtained from Uniprot database based on HMG domain.
PROTEIN	LOCUS	GI	ORGANISM	DESCRIPTION
AcBaeSCGP	AAR01923	37719622	Acipenser baerii	SRY-box containing gene 11, partial [Acipenser baerii].
AcBaeSPP	ABY71241	165881950	Acipenser baerii	Sox9, partial [Acipenser baerii].
AcPisA	BAH71331	239789411	Acyrthosiphon pisum	ACYPI002322 [Acyrthosiphon pisum].
AcPisA1	BAH71470	239789734	Acyrthosiphon pisum	ACYPI001201 [Acyrthosiphon pisum].
AcPisA2	BAH72134	239791298	Acyrthosiphon pisum	ACYPI010120 [Acyrthosiphon pisum].
AcPisA3	BAH72208	239791505	Acyrthosiphon pisum	ACYPI007949 [Acyrthosiphon pisum].
AcPisA4	BAH72522	239792337	Acyrthosiphon pisum	ACYPI006576 [Acyrthosiphon pisum].
VaPolKVPD	EDO14907	156113330	Vanderwaltozyma polyspora DSM 70294	hypothetical protein Kpol_348p11 [Vanderwaltozyma polyspora DSM
VaPolKVPD1	EDO14988	156113421	Vanderwaltozyma polyspora DSM 70294	hypothetical protein Kpol_376p1 [Vanderwaltozyma polyspora DSM
VaPolKVPD2	EDO15199	156113647	Vanderwaltozyma polyspora DSM 70294	hypothetical protein Kpol_401p4 [Vanderwaltozyma polyspora DSM
VaPolKVPD3	EDO16870	156115377	Vanderwaltozyma polyspora DSM 70294	hypothetical protein Kpol_1024p24 [Vanderwaltozyma polyspora DSM
VaPolKVPD4	EDO17018	156115528	Vanderwaltozyma polyspora DSM 70294	hypothetical protein Kpol_1065p34 [Vanderwaltozyma polyspora DSM
VaPolKVPD5	EDO17348	156115864	Vanderwaltozyma polyspora DSM 70294	hypothetical protein Kpol_1062p60 [Vanderwaltozyma polyspora DSM
VaPolKVPD6	EDO18070	156116598	Vanderwaltozyma polyspora DSM 70294	hypothetical protein Kpol_1045p57 [Vanderwaltozyma polyspora DSM
VaPolKVPD7	EDO19503	156118047	Vanderwaltozyma polyspora DSM 70294	hypothetical protein Kpol_1018p32 [Vanderwaltozyma polyspora DSM
AcSchTFSP	AAT81452	50812685	Acipenser schrenckii	transcription factor Sox9, partial [Acipenser schrenckii].
AcSchTFSP1	AAU08210	51599119	Acipenser schrenckii	transcription factor Sox9, partial [Acipenser schrenckii].
AcSchTFSP2	AAU08211	51599121	Acipenser schrenckii	transcription factor Sox4a, partial [Acipenser schrenckii].
AcSchTFS1	AAU08212	51599123	Acipenser schrenckii	transcription factor Sox4b [Acipenser schrenckii].
AcSchTFSP3	AAU08213	51599125	Acipenser schrenckii	transcription factor Sox2, partial [Acipenser schrenckii].
AcSchSTFP	AAV38122	54694981	Acipenser schrenckii	sox transcription factor 4, partial [Acipenser schrenckii].
AcSchSTFP1	AAV38123	54694983	Acipenser schrenckii	sox transcription factor 2, partial [Acipenser schrenckii].
AcSchSTFP2	AAV38124	54694985	Acipenser schrenckii	sox transcription factor 9, partial [Acipenser schrenckii].
AcSchSTFP3	AAV38125	54694987	Acipenser schrenckii	sox transcription factor 11, partial [Acipenser schrenckii].
AcSchS1	ABQ96860	148616187	Acanthopagrus schlegelii	Sox3 [Acanthopagrus schlegelii].
AcStuTFSP	AAW78521	58465464	Acipenser sturio	transcription factor Sox-9, partial [Acipenser sturio].
AcStuSCTF	AAX77413	62240478	Acipenser sturio	SRY-box containing transcription factor 2-1, partial [Acipenser
AcStuSCTF1	AAX77414	62240480	Acipenser sturio	SRY-box containing transcription factor 2-2, partial [Acipenser
AcStuSCTFP	AAX77415	62240482	Acipenser sturio	SRY-box containing transcription factor 3, partial [Acipenser
AcStuSCTF2	AAX77416	62240484	Acipenser sturio	SRY-box containing transcription factor 4-1, partial [Acipenser
AcStuSCTF3	AAX77417	62240486	Acipenser sturio	SRY-box containing transcription factor 4-2, partial [Acipenser
AcStuSCTF4	AAX77418	62240488	Acipenser sturio	SRY-box containing transcription factor 4-3, partial [Acipenser
AcStuSCTF5	AAX77419	62240490	Acipenser sturio	SRY-box containing transcription factor 4-4, partial [Acipenser
AcStuSCTF6	AAX77420	62240492	Acipenser sturio	SRY-box containing transcription factor 4-5, partial [Acipenser
AcStuSCTF7	AAX77421	62240494	Acipenser sturio	SRY-box containing transcription factor 11-1, partial [Acipenser
AcStuSCTF8	AAX77422	62240496	Acipenser sturio	SRY-box containing transcription factor 11-2, partial [Acipenser
AcStuSCTF9	AAX77423	62240498	Acipenser sturio	SRY-box containing transcription factor 17a-1, partial [Acipenser
AcStuSCT10	AAX77424	62240500	Acipenser sturio	SRY-box containing transcription factor 17a-2, partial [Acipenser
AcStuSCT11	AAX77425	62240502	Acipenser sturio	SRY-box containing transcription factor 17b, partial [Acipenser
AcStuSCT12	AAX77426	62240504	Acipenser sturio	SRY-box containing transcription factor 19-1, partial [Acipenser
AcStuSCT13	AAX77427	62240506	Acipenser sturio	SRY-box containing transcription factor 19-2, partial [Acipenser
AcStuSCT14	AAX77428	62240508	Acipenser sturio	SRY-box containing transcription factor 21-1, partial [Acipenser
AcStuSCT15	AAX77429	62240510	Acipenser sturio	SRY-box containing transcription factor 21-, partial [Acipenser
AcStuSCT16	AAX77430	62240512	Acipenser sturio	SRY-box containing transcription factor 21-2, partial [Acipenser
AcStuSCT17	AAX77431	62240514	Acipenser sturio	SRY-box containing transcription factor 21-3, partial [Acipenser
AcStuSCT18	AAX77432	62240516	Acipenser sturio	SRY-box containing transcription factor 21-4, partial [Acipenser
AcStuSCT19	AAX77433	62240518	Acipenser sturio	SRY-box containing transcription factor 21-5, partial [Acipenser
AdRicA	AAX81532	62362190	Adineta ricciae	amphiHMG1/2-like protein, partial [Adineta ricciae].
AeAegNFSPS	ABF18234	94468770	Aedes aegypti	nucleosome-binding factor SPN POB3 subunit [Aedes aegypti].
AeAegMTFA	EAT32963	108868738	Aedes aegypti	mitochondrial transcription factor A, putative [Aedes aegypti].
AeAegMTFA1	EAT32964	108868739	Aedes aegypti	mitochondrial transcription factor A, putative [Aedes aegypti].
AeAegC	EAT33812	108869587	Aedes aegypti	conserved hypothetical protein [Aedes aegypti].
AeAegMTFA2	EAT34084	108869859	Aedes aegypti	mitochondrial transcription factor A, putative [Aedes aegypti].
AeAegC1	EAT36047	108871822	Aedes aegypti	conserved hypothetical protein [Aedes aegypti].
AeAegSRR	EAT36499	108872274	Aedes aegypti	structure-specific recognition protein [Aedes aegypti].
AeAegHMGN	EAT36500	108872275	Aedes aegypti	high mobility group non-histone protein, putative [Aedes aegypti].
AeAegHMGN1	EAT36501	108872276	Aedes aegypti	high mobility group non-histone protein, putative [Aedes aegypti].
AeAegHMGN2	EAT36502	108872277	Aedes aegypti	high mobility group non-histone protein, putative [Aedes aegypti].
AeAegHMGN3	EAT36503	108872278	Aedes aegypti	high mobility group non-histone protein, putative [Aedes aegypti].
AeAegHMGB	EAT36545	108872320	Aedes aegypti	high mobility group B1, putative [Aedes aegypti].
AeAegC2	EAT36779	108872554	Aedes aegypti	conserved hypothetical protein [Aedes aegypti].
AeAegC3	EAT36780	108872555	Aedes aegypti	conserved hypothetical protein [Aedes aegypti].
AeAegC4	EAT37063	108872838	Aedes aegypti	conserved hypothetical protein [Aedes aegypti].
AeAegA	EAT37641	108873416	Aedes aegypti	hypothetical protein AaeL_AAEL010388 [Aedes aegypti].
AeAegHHH	EAT40385	108876160	Aedes aegypti	histone H1, putative [Aedes aegypti].
AeAegHHH1	EAT40386	108876161	Aedes aegypti	histone H1, putative [Aedes aegypti].
AeAegA1	EAT43007	108878782	Aedes aegypti	hypothetical protein AaeL_AAEL005518 [Aedes aegypti].
AeAegC5	EAT43244	108879019	Aedes aegypti	conserved hypothetical protein [Aedes aegypti].
AeAegC6	EAT44266	108880041	Aedes aegypti	capicua protein [Aedes aegypti].
AeAegC7	EAT46456	108882231	Aedes aegypti	conserved hypothetical protein [Aedes aegypti].
AeAegSRY	EAT48043	108883818	Aedes aegypti	sex-determining region y protein, sry [Aedes aegypti].
AeAegSRY1	EAT48044	108883819	Aedes aegypti	sex-determining region y protein, sry [Aedes aegypti].
AeAegA2	EAT48151	108883926	Aedes aegypti	hypothetical protein AaeL_AAEL000771 [Aedes aegypti].
AeAegC8	EAT48154	108883929	Aedes aegypti	conserved hypothetical protein [Aedes aegypti].
AeAegTSTFT	EAT48291	108884066	Aedes aegypti	t-cell specific transcription factor, tcf [Aedes aegypti].
AeAegP	EAT48317	108884092	Aedes aegypti	pangolin [Aedes aegypti].
AeAegSRY2	EAT48371	108884146	Aedes aegypti	sex-determining region y protein, sry [Aedes aegypti].
AeAegP1	EAT48776	108884551	Aedes aegypti	polybromo-1 [Aedes aegypti].
AiMelS	AAD05376	5724781	Ailuropoda melanoleuca	Sox-4 protein, partial [Ailuropoda melanoleuca].
AiMelS1	AAD05377	4102805	Ailuropoda melanoleuca	Sox-10 protein, partial [Ailuropoda melanoleuca].
AiMelS2	AAD05378	4102807	Ailuropoda melanoleuca	Sox-11 protein, partial [Ailuropoda melanoleuca].
AiMelS3	AAD05379	4102809	Ailuropoda melanoleuca	Sox-12 protein, partial [Ailuropoda melanoleuca].
AiMelS4	AAD05380	4102811	Ailuropoda melanoleuca	Sox-14 protein, partial [Ailuropoda melanoleuca].
AiMelS5	AAD05381	4102813	Ailuropoda melanoleuca	Sox-15 protein, partial [Ailuropoda melanoleuca].
AiMelSRY	AAL57901	18042249	Ailuropoda melanoleuca	sex-determining region Y protein, partial [Ailuropoda melanoleuca].
AiMelSDRY	BAG56671	194375425	Ailuropoda melanoleuca	sex determinig region Y [Ailuropoda melanoleuca].
AiMelSDY	CAO02422	160960138	Ailuropoda melanoleuca	sex determining Y protein [Ailuropoda melanoleuca].
AiMelPPAP	EFB13556	281337972	Ailuropoda melanoleuca	hypothetical protein PANDA_012791, partial [Ailuropoda
AiMelPPAP1	EFB13616	281338032	Ailuropoda melanoleuca	hypothetical protein PANDA_007574, partial [Ailuropoda
AiMelPPAP2	EFB13877	281338293	Ailuropoda melanoleuca	hypothetical protein PANDA_000462, partial [Ailuropoda
AiMelPPAP3	EFB14221	281338637	Ailuropoda melanoleuca	hypothetical protein PANDA_014002, partial [Ailuropoda
AiMelPPAP4	EFB14870	281339286	Ailuropoda melanoleuca	hypothetical protein PANDA_010807, partial [Ailuropoda
AiMelPPAP5	EFB15023	281339439	Ailuropoda melanoleuca	hypothetical protein PANDA_018415, partial [Ailuropoda
AiMelPPAP6	EFB15427	281339843	Ailuropoda melanoleuca	hypothetical protein PANDA_003530, partial [Ailuropoda
AiMelPPAP7	EFB15572	281339988	Ailuropoda melanoleuca	hypothetical protein PANDA_018974, partial [Ailuropoda
AiMelPPAP8	EFB15574	281339990	Ailuropoda melanoleuca	hypothetical protein PANDA_004672, partial [Ailuropoda
AiMelPPAP9	EFB16469	281340885	Ailuropoda melanoleuca	hypothetical protein PANDA_021083, partial [Ailuropoda
AiMelPPA10	EFB16739	281341155	Ailuropoda melanoleuca	hypothetical protein PANDA_005134, partial [Ailuropoda
AiMelPPA11	EFB17055	281341471	Ailuropoda melanoleuca	hypothetical protein PANDA_006658, partial [Ailuropoda
AiMelPPA12	EFB17853	281342269	Ailuropoda melanoleuca	hypothetical protein PANDA_011938, partial [Ailuropoda
AiMelP1	EFB18827	281343243	Ailuropoda melanoleuca	hypothetical protein PANDA_015284 [Ailuropoda melanoleuca].
AiMelPPA13	EFB18992	281343408	Ailuropoda melanoleuca	hypothetical protein PANDA_014629, partial [Ailuropoda
AiMelPPA14	EFB19207	281343623	Ailuropoda melanoleuca	hypothetical protein PANDA_019385, partial [Ailuropoda
AiMelPPA15	EFB19260	281343676	Ailuropoda melanoleuca	hypothetical protein PANDA_015607, partial [Ailuropoda
AiMelPPA16	EFB19266	281343682	Ailuropoda melanoleuca	hypothetical protein PANDA_012510, partial [Ailuropoda
AiMelPPA17	EFB19487	281343903	Ailuropoda melanoleuca	hypothetical protein PANDA_011742, partial [Ailuropoda
AiMelPPA18	EFB20199	281344615	Ailuropoda melanoleuca	hypothetical protein PANDA_014411, partial [Ailuropoda
AiMelPPA19	EFB21067	281345483	Ailuropoda melanoleuca	hypothetical protein PANDA_003777, partial [Ailuropoda
AiMelPPA20	EFB21142	281345558	Ailuropoda melanoleuca	hypothetical protein PANDA_005620, partial [Ailuropoda
AiMelPPA21	EFB21248	281345664	Ailuropoda melanoleuca	hypothetical protein PANDA_006598, partial [Ailuropoda
AiMelPPA22	EFB22428	281346844	Ailuropoda melanoleuca	hypothetical protein PANDA_015146, partial [Ailuropoda
AiMelPPA23	EFB22985	281347401	Ailuropoda melanoleuca	hypothetical protein PANDA_007191, partial [Ailuropoda
AiMelPPA24	EFB23328	281347744	Ailuropoda melanoleuca	hypothetical protein PANDA_001414, partial [Ailuropoda
AiMelPPA25	EFB23999	281348415	Ailuropoda melanoleuca	hypothetical protein PANDA_020314, partial [Ailuropoda
AiMelPPA26	EFB24718	281349134	Ailuropoda melanoleuca	hypothetical protein PANDA_001503, partial [Ailuropoda
AiMelPPA27	EFB25026	281349442	Ailuropoda melanoleuca	hypothetical protein PANDA_005395, partial [Ailuropoda
AiMelPPA28	EFB25956	281350372	Ailuropoda melanoleuca	hypothetical protein PANDA_009287, partial [Ailuropoda
AiMelPPA29	EFB26478	281350894	Ailuropoda melanoleuca	hypothetical protein PANDA_002732, partial [Ailuropoda
AiMelPPA30	EFB26495	281350911	Ailuropoda melanoleuca	hypothetical protein PANDA_003294, partial [Ailuropoda
AiMelPPA31	EFB26730	281351146	Ailuropoda melanoleuca	hypothetical protein PANDA_002505, partial [Ailuropoda
AiMelPPA32	EFB27502	281351918	Ailuropoda melanoleuca	hypothetical protein PANDA_007219, partial [Ailuropoda
AiMelPPA33	EFB27788	281352204	Ailuropoda melanoleuca	hypothetical protein PANDA_013873, partial [Ailuropoda
AiMelPPA34	EFB28114	281352530	Ailuropoda melanoleuca	hypothetical protein PANDA_013237, partial [Ailuropoda
AiMelPPA35	EFB29575	281353991	Ailuropoda melanoleuca	hypothetical protein PANDA_014951, partial [Ailuropoda
AiMelPPA36	EFB29817	281354233	Ailuropoda melanoleuca	hypothetical protein PANDA_008449, partial [Ailuropoda
AkAzaH	CAB37650	4467348	Akodon azarae	HMG protein, partial [Akodon azarae].
AkAzaS	CBD35715	306426355	Akodon azarae	SRY protein [Akodon azarae].
AkAzaS1	CBD35716	306426357	Akodon azarae	SRY protein [Akodon azarae].
AkAzaS2	CBD35717	306426359	Akodon azarae	SRY protein [Akodon azarae].
AkBolS	CBD35718	306426361	Akodon boliviensis	SRY protein [Akodon boliviensis].
AkBolS1	CBD35719	306426363	Akodon boliviensis	SRY protein [Akodon boliviensis].
AkBolS2	CBD35720	306426365	Akodon boliviensis	SRY protein [Akodon boliviensis].
AkDolS	CBD35721	306426367	Akodon dolores	SRY protein [Akodon dolores].
AlAlcSRY	AAN65339	25067624	Alces alces cameloides	sex-determining region Y protein [Alces alces cameloides].
AlAlcS1	ABK91705	118429201	Alces alces	SRY [Alces alces].
AlAlcSPP	ABM21656	120431335	Alces alces	SRY, partial [Alces alces].
AlLaiHMG	CCA15692	325181279	Albugo laibachii Nc14	high mobility group protein putative [Albugo laibachii Nc14].
AlLaiC	CCA16434	325181980	Albugo laibachii Nc14	conserved hypothetical protein [Albugo laibachii Nc14].
AlLaiS	CCA17469	325183015	Albugo laibachii Nc14	hypothetical protein SELMODRAFT_162307 [Albugo laibachii Nc14].
AlLaiSMARO	CCA20837	325186332	Albugo laibachii Nc14	SWI/SNFrelated matrixassociated actindependent regulator of
AlLaiSMAR1	CCA20838	325186333	Albugo laibachii Nc14	SWI/SNFrelated matrixassociated actindependent regulator of
AlLaiSMAR2	CCA20839	325186334	Albugo laibachii Nc14	SWI/SNFrelated matrixassociated actindependent regulator of
AlMisSSP	AAA48523	210898	Alligator mississippiensis	Sry-related sequence, partial [Alligator mississippiensis].
AlMisSSP1	AAA48524	210900	Alligator mississippiensis	Sry-related sequence, partial [Alligator mississippiensis].
AlMisSSP2	AAA48525	210902	Alligator mississippiensis	Sry-related sequence, partial [Alligator mississippiensis].
AlMisSSP3	AAA48526	210904	Alligator mississippiensis	Sry-related sequence, partial [Alligator mississippiensis].
AlMisSSP4	AAA48527	210906	Alligator mississippiensis	Sry-related sequence, partial [Alligator mississippiensis].
AlMisSSP5	AAA48528	210908	Alligator mississippiensis	Sry-related sequence, partial [Alligator mississippiensis].
AlMisSSP6	AAA48529	210910	Alligator mississippiensis	Sry-related sequence, partial [Alligator mississippiensis].
AlMisSSP7	AAA48530	210912	Alligator mississippiensis	Sry-related sequence, partial [Alligator mississippiensis].
AlMisSSP8	AAA48531	210914	Alligator mississippiensis	Sry-related sequence, partial [Alligator mississippiensis].
AlMisSSP9	AAA48532	210916	Alligator mississippiensis	Sry-related sequence, partial [Alligator mississippiensis].
AlMisS1	AAD17974	4336832	Alligator mississippiensis	SOX9 [Alligator mississippiensis].
AlNigSPP	AAG34440	11344723	Allenopithecus nigroviridis	SRY, partial [Allenopithecus nigroviridis].
AlPalSD	ABL73915	119387860	Alouatta palliata	sex determination protein, partial [Alouatta palliata].
AlPalSD1	ABL73916	119387862	Alouatta palliata	sex determination protein, partial [Alouatta palliata].
AlPalSD2	ABL73917	119387864	Alouatta palliata	sex determination protein, partial [Alouatta palliata].
AlPalSD3	ABL73918	119387866	Alouatta palliata	sex determination protein, partial [Alouatta palliata].
AlPigTSD	ABL73919	119387868	Alouatta pigra	truncated sex determination protein [Alouatta pigra].
AlPigTSD1	ABL73920	119387870	Alouatta pigra	truncated sex determination protein [Alouatta pigra].
AlPigTSD2	ABL73921	119387872	Alouatta pigra	truncated sex determination protein [Alouatta pigra].
AlPigTSD3	ABL73922	119387874	Alouatta pigra	truncated sex determination protein [Alouatta pigra].
AlPigTSD4	ABL73923	119387876	Alouatta pigra	truncated sex determination protein [Alouatta pigra].
AlPigTSD5	ABL73924	119387878	Alouatta pigra	truncated sex determination protein [Alouatta pigra].
AlPigTSD6	ABL73925	119387880	Alouatta pigra	truncated sex determination protein [Alouatta pigra].
AlPigTSD7	ABL73926	119387882	Alouatta pigra	truncated sex determination protein [Alouatta pigra].
AlSinS	AAO17690	37730509	Alligator sinensis	SOX4 protein, partial [Alligator sinensis].
AlSinA	AAO17691	37730512	Alligator sinensis	AS48 protein, partial [Alligator sinensis].
AlSinA1	AAO17692	37730514	Alligator sinensis	AS41 protein, partial [Alligator sinensis].
AlSinA2	AAO17693	37730518	Alligator sinensis	AS42 protein, partial [Alligator sinensis].
AlSinA3	AAO17694	37730520	Alligator sinensis	AS43 protein, partial [Alligator sinensis].
AlSinA4	AAO17695	37730524	Alligator sinensis	AS44 protein, partial [Alligator sinensis].
AlSinA5	AAO17696	37730526	Alligator sinensis	AS45 protein, partial [Alligator sinensis].
AlSinA6	AAO17697	37730530	Alligator sinensis	AS46 protein, partial [Alligator sinensis].
AlSinS1	AAQ55172	33867634	Alligator sinensis	Sox1 protein, partial [Alligator sinensis].
AlSinSPP	AAQ83762	34979288	Alligator sinensis	Sox11, partial [Alligator sinensis].
AlSinSPP1	AAQ83763	34979290	Alligator sinensis	Sox22, partial [Alligator sinensis].
AlSinSPP2	AAQ83764	34979292	Alligator sinensis	Sox12, partial [Alligator sinensis].
AlSinSPP3	AAQ83765	34979294	Alligator sinensis	Sox14, partial [Alligator sinensis].
AlSinHDD	ABM65698	121955987	Alligator sinensis	HMG-box domain protein [Alligator sinensis].
AmCalSCGP	ABC40395	83657493	Amia calva	SRY-box containing gene 11, partial [Amia calva].
AmCitSCGP	AAR01925	37719626	Amphilophus citrinellus	SRY-box containing gene 11a, partial [Amphilophus citrinellus].
AmMelS	ACH43024	197111720	Amphiprion melanopus	Sox3 [Amphiprion melanopus].
AmMexHMGH	AAB08831	992639	Ambystoma mexicanum	high mobility group protein-2 (HMG-2) [Ambystoma mexicanum].
AmMexSHBP	ABI97015	115394118	Ambystoma mexicanum	Sry-type HMG box 9, partial [Ambystoma mexicanum].
AmMexSHB1	ABI97016	115394120	Ambystoma mexicanum	Sry-type HMG box 10 [Ambystoma mexicanum].
AmQueS	ACA04749	167859589	Amphimedon queenslandica	SoxB1-like [Amphimedon queenslandica].
AmQueS1	ACA04750	167859591	Amphimedon queenslandica	SoxC-like [Amphimedon queenslandica].
AmQueS2	ACA04751	167859593	Amphimedon queenslandica	SoxF-like [Amphimedon queenslandica].
AmQueT	ADO16566	308194267	Amphimedon queenslandica	Tcf [Amphimedon queenslandica].
AmVarTHMGC	DAA34552	325303032	Amblyomma variegatum	TPA_inf: high mobility group protein C, partial [Amblyomma
AmVarTH1	DAA34592	325303836	Amblyomma variegatum	TPA_exp: putative HMG-like protein, partial [Amblyomma variegatum].
AnDarA	EFR19576	312371368	Anopheles darlingi	hypothetical protein AND_22205 [Anopheles darlingi].
AnDarA1	EFR20108	312372061	Anopheles darlingi	hypothetical protein AND_20658 [Anopheles darlingi].
AnDarA2	EFR20337	312372356	Anopheles darlingi	hypothetical protein AND_20279 [Anopheles darlingi].
AnDarA3	EFR21096	312373336	Anopheles darlingi	hypothetical protein AND_17577 [Anopheles darlingi].
AnDarA4	EFR21413	312373720	Anopheles darlingi	hypothetical protein AND_17077 [Anopheles darlingi].
AnDarA5	EFR22475	312375026	Anopheles darlingi	hypothetical protein AND_15208 [Anopheles darlingi].
AnDarA6	EFR24959	312378359	Anopheles darlingi	hypothetical protein AND_10133 [Anopheles darlingi].
AnDarA7	EFR25283	312378819	Anopheles darlingi	hypothetical protein AND_09522 [Anopheles darlingi].
AnDarA8	EFR26863	312381012	Anopheles darlingi	hypothetical protein AND_06768 [Anopheles darlingi].
AnDarA9	EFR27312	312381602	Anopheles darlingi	hypothetical protein AND_06042 [Anopheles darlingi].
AnDarA10	EFR28074	312382712	Anopheles darlingi	hypothetical protein AND_04418 [Anopheles darlingi].
AnDarA11	EFR28878	312384058	Anopheles darlingi	hypothetical protein AND_02645 [Anopheles darlingi].
AnDarA12	EFR29858	312385331	Anopheles darlingi	hypothetical protein AND_00899 [Anopheles darlingi].
AnDarA13	EFR29859	312385332	Anopheles darlingi	hypothetical protein AND_00900 [Anopheles darlingi].
AnDavSPP	ABY27377	163637126	Andrias davidianus	Sox, partial [Andrias davidianus].
AnDavSPP1	ACB71408	172085039	Andrias davidianus	Sox14, partial [Andrias davidianus].
AnDavS1	ADK60865	301087307	Andrias davidianus	Sox9 [Andrias davidianus].
AnDavSCP	ADN52689	307576182	Andrias davidianus	SRY-box containing protein 4a, partial [Andrias davidianus].
AnDavSCP1	ADN52690	307576185	Andrias davidianus	SRY-box containing protein 4c, partial [Andrias davidianus].
AnDavSCP2	ADN52691	307576187	Andrias davidianus	SRY-box containing protein 14a, partial [Andrias davidianus].
AnDavSCP3	ADN52692	307576189	Andrias davidianus	SRY-box containing protein 14b, partial [Andrias davidianus].
AnFimHMGB	ACQ57964	229365968	Anoplopoma fimbria	High mobility group protein B1 [Anoplopoma fimbria].
AnFimTFAMP	ACQ58415	229366870	Anoplopoma fimbria	Transcription factor A, mitochondrial precursor [Anoplopoma
AnFimHMGB1	ACQ58818	229367676	Anoplopoma fimbria	High mobility group protein B1 [Anoplopoma fimbria].
AnFimHMGB2	ACQ58903	229367846	Anoplopoma fimbria	High mobility group protein B2 [Anoplopoma fimbria].
AnFimHMGB3	ACQ59037	229368114	Anoplopoma fimbria	High mobility group protein B1 [Anoplopoma fimbria].
AnGamAPP	EAA00015	157013015	Anopheles gambiae str. PEST	AGAP012411-PA, partial [Anopheles gambiae str. PEST].
AnGamAPP1	EAA00026	157013027	Anopheles gambiae str. PEST	AGAP012389-PA, partial [Anopheles gambiae str. PEST].
AnGamA1	EAA00360	157013066	Anopheles gambiae str. PEST	AGAP012335-PA [Anopheles gambiae str. PEST].
AnGamA2	EAA01211	333470570	Anopheles gambiae str. PEST	AGAP001099-PA [Anopheles gambiae str. PEST].
AnGamA3	EAA01245	333469825	Anopheles gambiae str. PEST	AGAP001994-PA [Anopheles gambiae str. PEST].
AnGamA4	EAA03899	116132701	Anopheles gambiae str. PEST	AGAP003897-PA [Anopheles gambiae str. PEST].
AnGamA5	EAA05566	116131361	Anopheles gambiae str. PEST	AGAP010923-PA [Anopheles gambiae str. PEST].
AnGamA6	EAA06432	333467412	Anopheles gambiae str. PEST	AGAP000005-PA [Anopheles gambiae str. PEST].
AnGamA7	EAA06693	333467157	Anopheles gambiae str. PEST	AGAP000281-PA [Anopheles gambiae str. PEST].
AnGamA8	EAA12238	116122885	Anopheles gambiae str. PEST	AGAP008499-PA [Anopheles gambiae str. PEST].
AnGamA9	EAA13138	157014526	Anopheles gambiae str. PEST	AGAP004791-PA [Anopheles gambiae str. PEST].
AnGamAPP2	EAA13970	157014137	Anopheles gambiae str. PEST	AGAP009957-PA, partial [Anopheles gambiae str. PEST].
AnGamAPP3	EAL38783	157013248	Anopheles gambiae str. PEST	AGAP012033-PA, partial [Anopheles gambiae str. PEST].
AnGamA10	EAL41657	333466460	Anopheles gambiae str. PEST	AGAP000922-PA [Anopheles gambiae str. PEST].
AnGamA11	EAU75768	116116797	Anopheles gambiae str. PEST	AGAP012334-PA [Anopheles gambiae str. PEST].
AnGamAPP4	EAU77473	157019402	Anopheles gambiae str. PEST	AGAP010922-PA, partial [Anopheles gambiae str. PEST].
AnGamA12	EAU77720	116132700	Anopheles gambiae str. PEST	AGAP003896-PA [Anopheles gambiae str. PEST].
AnGamA13	EDO63498	157014528	Anopheles gambiae str. PEST	AGAP004789-PA [Anopheles gambiae str. PEST].
AnGamA14	EDO64104	157017125	Anopheles gambiae str. PEST	AGAP005183-PA [Anopheles gambiae str. PEST].
AnGamA15	EDO64360	333467363	Anopheles gambiae str. PEST	AGAP000066-PA [Anopheles gambiae str. PEST].
AnGamA16	EDO64436	157019404	Anopheles gambiae str. PEST	AGAP010919-PA [Anopheles gambiae str. PEST].
AnGraSCP	ACH69779	197359126	Anabarilius grahami	SRY-box containing protein 2, partial [Anabarilius grahami].
AnPlaSSDRY	AAY16521	62860559	Anas platyrhynchos	SRY sex determining region Y-box 9 [Anas platyrhynchos].
AoAzaSPP	AAM27896	20563152	Aotus azarai	SRY, partial [Aotus azarai].
AoAzaSPP1	ADM25829	304359343	Aotus azarai boliviensis	SRY, partial [Aotus azarai boliviensis].
AoGriSPP	AAM27895	20563150	Aotus griseimembra	SRY, partial [Aotus griseimembra].
AoInfSPP	AAM27897	20563154	Aotus infulatus	SRY, partial [Aotus infulatus].
AoInfSPP1	ADM25830	304359345	Aotus infulatus	SRY, partial [Aotus infulatus].
AoLemSPP	ADM25833	304359351	Aotus lemurinus	SRY, partial [Aotus lemurinus].
AoNigSPP	ADM25831	304359347	Aotus nigriceps	SRY, partial [Aotus nigriceps].
AoTriSPP	ADM25832	304359349	Aotus trivirgatus	SRY, partial [Aotus trivirgatus].
AoVocSPP	ADM25834	304359353	Aotus vociferans	SRY, partial [Aotus vociferans].
ApAgrTDFP	AAC96073	2911468	Apodemus agrarius	testis determining factor, partial [Apodemus agrarius].
ApFlaTDFP	AAC96072	2911466	Apodemus flavicollis	testis determining factor, partial [Apodemus flavicollis].
ApSylSRY	BAJ08422	297306858	Apodemus sylvaticus	sex-determining region Y protein, partial [Apodemus sylvaticus].
ArAmpSRY	CBA11968	302125498	Arvicola amphibius	sex-determining region Y [Arvicola amphibius].
ArAusSDRY	AAR10382	38049149	Arctocephalus australis	sex determining region Y protein [Arctocephalus australis].
ArForSDRY	AAR10381	38049147	Arctocephalus forsteri	sex determining region Y protein [Arctocephalus forsteri].
ArGazSDRY	AAR10362	38049109	Arctocephalus gazella	sex determining region Y protein [Arctocephalus gazella].
ArGigSCGP	AAR01926	37719628	Arapaima gigas	SRY-box containing gene 11b, partial [Arapaima gigas].
ArSapSRY	CBA11967	302125496	Arvicola sapidus	sex-determining region Y [Arvicola sapidus].
ArVenSCBP	ACZ25543	269101164	Araneus ventricosus	SRY-box containing protein B1c, partial [Araneus ventricosus].
ArVenSCBP1	ACZ25544	269101166	Araneus ventricosus	SRY-box containing protein B1b, partial [Araneus ventricosus].
ArVenSCBP2	ACZ25545	269101168	Araneus ventricosus	SRY-box containing protein B1a, partial [Araneus ventricosus].
ArVenSCBP3	ACZ25546	269101170	Araneus ventricosus	SRY-box containing protein B2a, partial [Araneus ventricosus].
ArVenSCBP4	ACZ25547	269101172	Araneus ventricosus	SRY-box containing protein B2bc, partial [Araneus ventricosus].
ArVenSCBP5	ACZ25548	269101174	Araneus ventricosus	SRY-box containing protein B2bb, partial [Araneus ventricosus].
ArVenSCBP6	ACZ25549	269101176	Araneus ventricosus	SRY-box containing protein B2ba, partial [Araneus ventricosus].
AsInoSCGP	ABQ44208	146747219	Aspidoscelis inornata	SRY-box containing gene 9, partial [Aspidoscelis inornata].
AsSuuPPP	ADY39969	324499900	Ascaris suum	Protein polybromo-1 [Ascaris suum].
AsSuuPCC	ADY40157	324500326	Ascaris suum	Protein capicua [Ascaris suum].
AsSuuTFS	ADY41486	324503413	Ascaris suum	Transcription factor Sox-2 [Ascaris suum].
AsSuuSMAR	ADY41831	324504241	Ascaris suum	SWI/SNF-related matrix-associated actin-dependent regulator
AsSuuTFS1	ADY42664	324506230	Ascaris suum	Transcription factor Sox-6 [Ascaris suum].
AsSuuTFS2	ADY42690	324506291	Ascaris suum	Transcription factor SOX-14 [Ascaris suum].
AsSuuTHMGB	ADY44569	324510950	Ascaris suum	TOX high mobility group box family member 3 [Ascaris suum].
AsSuuHMG	ADY44701	324511277	Ascaris suum	High mobility group protein 20A [Ascaris suum].
AsSuuSDD	ADY45277	324512773	Ascaris suum	SOX domain-containing protein dichaete [Ascaris suum].
AsSuuTFS3	ADY45430	324513190	Ascaris suum	Transcription factor Sox-19b [Ascaris suum].
AsSuuFCSS	ADY45807	324514253	Ascaris suum	FACT complex subunit SSRP1 [Ascaris suum].
AsSuuPPP1	ADY46713	324517054	Ascaris suum	Protein pop-1, partial [Ascaris suum].
AsSuuTFS4	ADY47121	324518502	Ascaris suum	Transcription factor Sox-14 [Ascaris suum].
AsSuuFCSS1	ADY47748	324520946	Ascaris suum	FACT complex subunit SSRP1 [Ascaris suum].
AsSuuHMGP	ADY48692	324526583	Ascaris suum	High mobility group protein 1.2, partial [Ascaris suum].
AtAlgDBDHP	CAA62376	1666061	Atelerix algirus	DNA binding domain HMG-box, partial [Atelerix algirus].
AtGeoSPP	ABM65922	122053876	Ateles geoffroyi	SRY, partial [Ateles geoffroyi].
AtGeoHPP	ABM65928	122053886	Ateles geoffroyi	HMG20A, partial [Ateles geoffroyi].
AxAxiS	ABK91706	118429203	Axis axis	SRY [Axis axis].
AxPorSDF	AAO92432	29838376	Axis porcinus	sex determining factor [Axis porcinus].
BaAcuTDF	BAC75641	30016707	Balaenoptera acutorostrata	testis determining factor [Balaenoptera acutorostrata].
BaBabSDRY	CAX51912	290752145	Babyrousa babyrussa	sex determining region Y [Babyrousa babyrussa].
BaBonTDF	BAC75642	30016709	Balaenoptera bonaerensis	testis determining factor [Balaenoptera bonaerensis].
BaBorTDF	BAF49647	134122700	Balaenoptera borealis	testis determining factor [Balaenoptera borealis].
BaBryTDF	BAF49648	134122702	Balaenoptera brydei	testis determining factor [Balaenoptera brydei].
BaEdeTDF	BAF49649	134122704	Balaenoptera edeni	testis determining factor [Balaenoptera edeni].
BaMusTDF	BAC75643	30016711	Balaenoptera musculus	testis determining factor [Balaenoptera musculus].
BaPhyTDF	BAC75644	30016713	Balaenoptera physalus	testis determining factor [Balaenoptera physalus].
BiBisSDFS	AAL86542	19386539	Bison bison	sex determining factor SRY [Bison bison].
BiBisTDFS	ABC67492	84872894	Bison bison	testis determining factor SRY [Bison bison].
OsLucLCL	ABO95163	144577096	Ostreococcus lucimarinus CCE9901	predicted protein [Ostreococcus lucimarinus CCE9901].
OsLucLCL1	ABO96639	144578575	Ostreococcus lucimarinus CCE9901	predicted protein [Ostreococcus lucimarinus CCE9901].
OsLucLCL2	ABO96752	144578688	Ostreococcus lucimarinus CCE9901	predicted protein [Ostreococcus lucimarinus CCE9901].
OsLucLCL3	ABO97392	144579330	Ostreococcus lucimarinus CCE9901	predicted protein [Ostreococcus lucimarinus CCE9901].
OsLucLCL4	ABO99821	144581765	Ostreococcus lucimarinus CCE9901	predicted protein [Ostreococcus lucimarinus CCE9901].
OsLucLCL5	ABP00143	144582088	Ostreococcus lucimarinus CCE9901	predicted protein [Ostreococcus lucimarinus CCE9901].
OsLucLCL6	ABP00997	144582923	Ostreococcus lucimarinus CCE9901	predicted protein [Ostreococcus lucimarinus CCE9901].
OsLucLCL7	ABP01082	144583008	Ostreococcus lucimarinus CCE9901	predicted protein [Ostreococcus lucimarinus CCE9901].
BiBonSDFS	AAL86543	19386542	Bison bonasus	sex determining factor SRY [Bison bonasus].
BiBonTDFS	ABC67493	84872896	Bison bonasus	testis determining factor SRY [Bison bonasus].
BiBonSRY	CAA82976	806538	Bison bonasus	sex-determining region Y [Bison bonasus].
BiGlaHMG	AF484963_1	23394916	Biomphalaria glabrata	high mobility group protein 1 [Biomphalaria glabrata].
BoFroSDFS	AAL86544	19386546	Bos frontalis	sex determining factor SRY [Bos frontalis].
BoFroTDFS	ABC67490	84872890	Bos frontalis	testis determining factor SRY [Bos frontalis].
BoFroSDFY	ABW89532	159139136	Bos frontalis	sex determining factor Y [Bos frontalis].
BoFroSDFY1	ABW89533	159139138	Bos frontalis	sex determining factor Y [Bos frontalis].
BoFroSDFY2	ABW89534	159139140	Bos frontalis	sex determining factor Y [Bos frontalis].
BoFroSDFY3	ABW89535	159139142	Bos frontalis	sex determining factor Y [Bos frontalis].
BoFroSDFY4	ABW89536	159139144	Bos frontalis	sex determining factor Y [Bos frontalis].
BoFroSDFY5	ABW89537	159139146	Bos frontalis	sex determining factor Y [Bos frontalis].
BoFroSDFY6	ABW89538	159139148	Bos frontalis	sex determining factor Y [Bos frontalis].
BoFroSDFY7	ABW89539	159139150	Bos frontalis	sex determining factor Y [Bos frontalis].
BoFroSDFY8	ABW89540	159139152	Bos frontalis	sex determining factor Y [Bos frontalis].
BoFroSDFY9	ABW89541	159139154	Bos frontalis	sex determining factor Y [Bos frontalis].
BoFroSDF10	ABW89542	159139156	Bos frontalis	sex determining factor Y [Bos frontalis].
BoFroSDF11	ABW89543	159139158	Bos frontalis	sex determining factor Y [Bos frontalis].
BoFroSDF12	ABW89544	159139160	Bos frontalis	sex determining factor Y [Bos frontalis].
BoFroSDF13	ABW89545	159139162	Bos frontalis	sex determining factor Y [Bos frontalis].
BoFroSDF14	ABW89546	159139164	Bos frontalis	sex determining factor Y [Bos frontalis].
BoFroSDF15	ABW89547	159139166	Bos frontalis	sex determining factor Y [Bos frontalis].
BoFroSDF16	ABW89548	159139168	Bos frontalis	sex determining factor Y [Bos frontalis].
BoFroSDF17	ABW89549	159139170	Bos frontalis	sex determining factor Y [Bos frontalis].
BoGauTDFS	ABC67489	84872888	Bos gaurus	testis determining factor SRY [Bos gaurus].
BoGruSDRY	AF148463_1	4878007	Bos grunniens	sex determining region Y protein [Bos grunniens].
BoGruSDFS	AAL86545	19386549	Bos grunniens	sex determining factor SRY [Bos grunniens].
BoGruTDFS	ABC67491	84872892	Bos grunniens	testis determining factor SRY [Bos grunniens].
BoGruS1	ACB29799	170672393	Bos grunniens	SRY [Bos grunniens].
BoGruS2	ACJ06522	210063367	Bos grunniens	SRY [Bos grunniens].
BoGruSDRY1	BAC41385	26006018	Bos grunniens	sex determining region Y protein [Bos grunniens].
BoIndSDFS	AAL86546	19386552	Bos indicus	sex determining factor SRY [Bos indicus].
BoIndTDFS	ABC67487	84872884	Bos indicus	testis determining factor SRY [Bos indicus].
BoIndSDFY	ABW89550	159139172	Bos indicus	sex determining factor Y [Bos indicus].
BoIndSDFY1	ABW89551	159139174	Bos indicus	sex determining factor Y [Bos indicus].
BoIndSDFY2	ABW89552	159139176	Bos indicus	sex determining factor Y [Bos indicus].
BoIndSDFY3	ABW89553	159139178	Bos indicus	sex determining factor Y [Bos indicus].
BoIndSDFY4	ABW89554	159139180	Bos indicus	sex determining factor Y [Bos indicus].
BoIndSDFY5	ABW89555	159139182	Bos indicus	sex determining factor Y [Bos indicus].
BoIndSDFY6	ABW89556	159139184	Bos indicus	sex determining factor Y [Bos indicus].
BoIndSDFY7	ABW89557	159139186	Bos indicus	sex determining factor Y [Bos indicus].
BoIndSDFY8	ABW89558	159139188	Bos indicus	sex determining factor Y [Bos indicus].
BoIndSDFY9	ABW89559	159139190	Bos indicus	sex determining factor Y [Bos indicus].
BoIndSDF10	ABW89560	159139192	Bos indicus	sex determining factor Y [Bos indicus].
BoIndSDF11	ABW89561	159139194	Bos indicus	sex determining factor Y [Bos indicus].
BoIndSDF12	ABW89562	159139196	Bos indicus	sex determining factor Y [Bos indicus].
BoIndSDF13	ABW89563	159139198	Bos indicus	sex determining factor Y [Bos indicus].
BoIndSDF14	ABW89564	159139200	Bos indicus	sex determining factor Y [Bos indicus].
BoIndSDF15	ABW89565	159139202	Bos indicus	sex determining factor Y [Bos indicus].
BoIndSDF16	ABW89566	159139204	Bos indicus	sex determining factor Y [Bos indicus].
BoIndSDF17	ABW89567	159139206	Bos indicus	sex determining factor Y [Bos indicus].
BoIndSDF18	ABW89568	159139208	Bos indicus	sex determining factor Y [Bos indicus].
BoIndSDF19	ABW89569	159139210	Bos indicus	sex determining factor Y [Bos indicus].
BoIndSDF20	ABW89570	159139212	Bos indicus	sex determining factor Y [Bos indicus].
BoIndSDRY	BAC41383	26006014	Bos indicus	sex determining region Y protein [Bos indicus].
BoJavSDFS	AAL86547	19386555	Bos javanicus	sex determining factor SRY [Bos javanicus].
BoJavTDFS	ABC67488	84872886	Bos javanicus	testis determining factor SRY [Bos javanicus].
BoJavSDRY	BAC41384	26006016	Bos javanicus	sex determining region Y protein [Bos javanicus].
BoMaxSPP	ACH82235	198246569	Bombina maxima	sox1a, partial [Bombina maxima].
BoMaxSPP1	ACH82236	198246571	Bombina maxima	sox1b, partial [Bombina maxima].
BoMaxSPP2	ACH82237	198246573	Bombina maxima	sox3a, partial [Bombina maxima].
BoMaxSPP3	ACH82238	198246575	Bombina maxima	sox3b, partial [Bombina maxima].
BoMaxSPP4	ACH82239	198246577	Bombina maxima	sox3c, partial [Bombina maxima].
BoMaxSPP5	ACH82240	198246579	Bombina maxima	sox11a, partial [Bombina maxima].
BoMaxSPP6	ACH82241	198246581	Bombina maxima	sox11b, partial [Bombina maxima].
BoMaxSPP7	ACH82242	198246583	Bombina maxima	sox11c, partial [Bombina maxima].
BoMaxSPP8	ACH82243	198246585	Bombina maxima	sox14, partial [Bombina maxima].
BoMaxSPP9	ACH82244	198246587	Bombina maxima	sox33, partial [Bombina maxima].
BoMorTFAM	ABD36143	87248181	Bombyx mori	transcription factor A (mitochondrion) [Bombyx mori].
BoMorMGG	ABF51255	95102634	Bombyx mori	mobility group protein 1B [Bombyx mori].
BoOriSPP	ACJ12077	211907085	Bombina orientalis	SOX3, partial [Bombina orientalis].
BoTauH	AAA30567	163157	Bos taurus	high-mobility-group protein, partial [Bos taurus].
BoTauSDRY	AAA50602	558464	Bos taurus	sex determining region Y protein [Bos taurus].
BoTauSRP	AAB41544	1806648	Bos taurus	structure-specific recognition protein 1, partial [Bos taurus].
BoTauSRYP	S71489_1	4261786	Bos taurus	sex-determining region Y, partial [Bos taurus].
BoTauSDRY1	AF148462_1	4878005	Bos taurus	sex determining region Y protein [Bos taurus].
BoTauTASP	AF278703_1	9255875	Bos taurus	transcription activator Sox9, partial [Bos taurus].
BoTauH1	AAI02930	73586656	Bos taurus	HMGB1 protein [Bos taurus].
BoTauHTF	AAI05543	86822008	Bos taurus	HMG-box transcription factor 1 [Bos taurus].
BoTauHGG	AAI09741	81674158	Bos taurus	High-mobility group 20B [Bos taurus].
BoTauHGB	AAI09756	81674324	Bos taurus	High-mobility group box 2 [Bos taurus].
BoTauHGB1	AAI09791	81673105	Bos taurus	High-mobility group box 4 [Bos taurus].
BoTauHGB2	AAI09794	81673590	Bos taurus	High-mobility group box 3 [Bos taurus].
BoTauP	AAI13296	88758672	Bos taurus	PB1 protein, partial [Bos taurus].
BoTauSSDRY	AAI14055	88954295	Bos taurus	SRY (sex determining region Y)-box 30 [Bos taurus].
BoTauS1	AAI14659	133777423	Bos taurus	SOX5 protein [Bos taurus].
BoTauB	AAI18440	109658417	Bos taurus	BBX protein, partial [Bos taurus].
BoTauTHMGB	AAI19930	112362021	Bos taurus	TOX high mobility group box family member 4 [Bos taurus].
BoTauHGG1	AAI20109	111307054	Bos taurus	High-mobility group 20A [Bos taurus].
BoTauSSDR1	AAI20192	111307096	Bos taurus	SRY (sex determining region Y)-box 4 [Bos taurus].
BoTauSSDR2	AAI20385	111308622	Bos taurus	SRY (sex determining region Y)-box 18 [Bos taurus].
BoTauTFAM	AAI22755	113911921	Bos taurus	Transcription factor A, mitochondrial [Bos taurus].
BoTauPPSIS	AAI26840	117306701	Bos taurus	PMS1 postmeiotic segregation increased 1 (S. cerevisiae) [Bos
BoTauS2	AAI33459	124829013	Bos taurus	SOX2 protein [Bos taurus].
BoTauT1	AAI42318	148744056	Bos taurus	TCF7 protein [Bos taurus].
BoTauS3	AAI42471	148745040	Bos taurus	SMARCE1 protein [Bos taurus].
BoTauS4	AAI42509	148745056	Bos taurus	SMARCE1 protein [Bos taurus].
BoTauT2	AAI47900	151554091	Bos taurus	TOX protein [Bos taurus].
BoTauT3	AAI49419	151555833	Bos taurus	TCF7 protein [Bos taurus].
BoTauH2	AAI49981	151556057	Bos taurus	HMGXB4 protein [Bos taurus].
BoTauS5	AAI49986	151554654	Bos taurus	SSRP1 protein [Bos taurus].
BoTauT4	AAI51261	154425579	Bos taurus	TCF7 protein [Bos taurus].
BoTauTDFS	ABC67486	84872882	Bos taurus	testis determining factor SRY [Bos taurus].
BoTauHGB3	ABQ13027	146231904	Bos taurus	high-mobility group box 1 [Bos taurus].
BoTauHTF1	ABS44991	152941108	Bos taurus	HMG-box transcription factor 1 [Bos taurus].
BoTauSDFY	ABW89571	159139214	Bos taurus	sex determining factor Y [Bos taurus].
BoTauS6	ABY19364	162568599	Bos taurus	SRY [Bos taurus].
BoTauSPP	ABY86906	166361497	Bos taurus	SRY, partial [Bos taurus].
BoTauSDRY2	ACE73647	190333257	Bos taurus	sex determining region Y [Bos taurus].
BoTauS7	ACJ31786	212551864	Bos taurus	SOX14 [Bos taurus].
BoTauSPP1	BAA86975	6467157	Bos taurus	SRY, partial [Bos taurus].
BoTauTDFS1	BAA92368	7209926	Bos taurus	testis determining factor SRY [Bos taurus].
BoTauTFLTV	BAG68287	195547013	Bos taurus	transcription factor 7-like 2 transcript variant 1 [Bos taurus].
BoTauTFLT1	BAG68288	195547015	Bos taurus	transcription factor 7-like 2 transcript variant 2 [Bos taurus].
BoTauTFLT2	BAG68289	195547017	Bos taurus	transcription factor 7-like 2 transcript variant 3 [Bos taurus].
BoTauTFLT3	BAG68290	195547019	Bos taurus	transcription factor 7-like 2 transcript variant 4 [Bos taurus].
BoTauTFLT4	BAG68291	195547021	Bos taurus	transcription factor 7-like 2 transcript variant 5 [Bos taurus].
BoTauSPP2	CAA79272	3979708	Bos taurus	Sry, partial [Bos taurus].
BoTauSRY1	CAA82981	806540	Bos taurus	sex-determining region Y [Bos taurus].
BrBelHMG	AAO12859	27466905	Branchiostoma belcheri tsingtauense	high mobility group protein [Branchiostoma belcheri tsingtauense].
BrBelA	AAS91553	46394418	Branchiostoma belcheri tsingtauense	AmphiHMG1/2 [Branchiostoma belcheri tsingtauense].
BrBelHBTFA	AAW65484	58129091	Branchiostoma belcheri	HMG box transcription factor AmphiSox1/2/3-like [Branchiostoma
BrBelSCC	ABD24303	87133392	Branchiostoma belcheri	Sry-like protein C [Branchiostoma belcheri].
BrBelS1	ACI15223	206583368	Branchiostoma belcheri	SoxC [Branchiostoma belcheri].
BrBelS2	ACI15224	206583370	Branchiostoma belcheri	SoxB2 [Branchiostoma belcheri].
BrBelTFSP	BAJ76656	322803545	Branchiostoma belcheri	transcription factor SoxD, partial [Branchiostoma belcheri].
BrBelTFSP1	BAJ76658	322803549	Branchiostoma belcheri	transcription factor SoxE, partial [Branchiostoma belcheri].
BrFloHBTFA	AF271787_1	8926256	Branchiostoma floridae	HMG box transcription factor AmphiSox1/2/3 [Branchiostoma
BrFloTFT	AAZ77711	73537138	Branchiostoma floridae	transcription factor protein Tcf [Branchiostoma floridae].
BrFloS	ABG66527	110294132	Branchiostoma floridae	SoxB1 [Branchiostoma floridae].
BrFloS1	ABG66528	110294134	Branchiostoma floridae	SoxB2 [Branchiostoma floridae].
BrFloB	EEN46139	229275316	Branchiostoma floridae	hypothetical protein BRAFLDRAFT_123480 [Branchiostoma floridae].
BrFloB1	EEN48076	229277279	Branchiostoma floridae	hypothetical protein BRAFLDRAFT_130889 [Branchiostoma floridae].
BrFloHBTF1	EEN48077	229277280	Branchiostoma floridae	HMG box transcription factor protein [Branchiostoma floridae].
BrFloB2	EEN48101	229277305	Branchiostoma floridae	hypothetical protein BRAFLDRAFT_84959 [Branchiostoma floridae].
BrFloB3	EEN49028	229278241	Branchiostoma floridae	hypothetical protein BRAFLDRAFT_263176 [Branchiostoma floridae].
BrFloBPBP	EEN49032	229278245	Branchiostoma floridae	hypothetical protein BRAFLDRAFT_212685, partial [Branchiostoma
BrFloB4	EEN50082	229279304	Branchiostoma floridae	hypothetical protein BRAFLDRAFT_68489 [Branchiostoma floridae].
BrFloB5	EEN50352	229279574	Branchiostoma floridae	hypothetical protein BRAFLDRAFT_201044 [Branchiostoma floridae].
BrFloB6	EEN51005	229280233	Branchiostoma floridae	hypothetical protein BRAFLDRAFT_99284 [Branchiostoma floridae].
BrFloBPBP1	EEN51626	229280861	Branchiostoma floridae	hypothetical protein BRAFLDRAFT_200721, partial [Branchiostoma
BrFloB7	EEN52158	229281400	Branchiostoma floridae	hypothetical protein BRAFLDRAFT_66125 [Branchiostoma floridae].
BrFloB8	EEN52248	229281490	Branchiostoma floridae	hypothetical protein BRAFLDRAFT_117987 [Branchiostoma floridae].
BrFloBPBP2	EEN52595	229281842	Branchiostoma floridae	hypothetical protein BRAFLDRAFT_154496, partial [Branchiostoma
BrFloBPBP3	EEN52815	229282063	Branchiostoma floridae	hypothetical protein BRAFLDRAFT_190752, partial [Branchiostoma
BrFloBPBP4	EEN53635	229282888	Branchiostoma floridae	hypothetical protein BRAFLDRAFT_173527, partial [Branchiostoma
BrFloB9	EEN54367	229283627	Branchiostoma floridae	hypothetical protein BRAFLDRAFT_57556 [Branchiostoma floridae].
BrFloB10	EEN56731	229286008	Branchiostoma floridae	hypothetical protein BRAFLDRAFT_83461 [Branchiostoma floridae].
BrFloB11	EEN56733	229286010	Branchiostoma floridae	hypothetical protein BRAFLDRAFT_83463 [Branchiostoma floridae].
BrFloB12	EEN56926	229286204	Branchiostoma floridae	hypothetical protein BRAFLDRAFT_215118 [Branchiostoma floridae].
BrFloBPBP5	EEN56927	229286205	Branchiostoma floridae	hypothetical protein BRAFLDRAFT_215040, partial [Branchiostoma
BrFloBPBP6	EEN57790	229287080	Branchiostoma floridae	hypothetical protein BRAFLDRAFT_215313, partial [Branchiostoma
BrFloB13	EEN61494	229290818	Branchiostoma floridae	hypothetical protein BRAFLDRAFT_126796 [Branchiostoma floridae].
BrFloB14	EEN63252	229292588	Branchiostoma floridae	hypothetical protein BRAFLDRAFT_130806 [Branchiostoma floridae].
BrFloB15	EEN64285	229293626	Branchiostoma floridae	hypothetical protein BRAFLDRAFT_125084 [Branchiostoma floridae].
BrFloB16	EEN65004	229294348	Branchiostoma floridae	hypothetical protein BRAFLDRAFT_124005 [Branchiostoma floridae].
BrFloB17	EEN65626	229294978	Branchiostoma floridae	hypothetical protein BRAFLDRAFT_125030 [Branchiostoma floridae].
BrFloB18	EEN65679	229295031	Branchiostoma floridae	hypothetical protein BRAFLDRAFT_123578 [Branchiostoma floridae].
BrLanSPP	ABN58458	125863313	Branchiostoma lanceolatum	SoxE, partial [Branchiostoma lanceolatum].
BrMalHMG	AAA16307	455103	Brugia malayi	high mobility group protein, partial [Brugia malayi].
BrMalHMG1	ABN80425	126202208	Brugia malayi	high mobility group protein 1 [Brugia malayi].
BrMalP	CAC70156	24370475	Brugia malayi	polybromodomain protein [Brugia malayi].
BrMalP1	CAC70157	24370476	Brugia malayi	polybromodomain protein [Brugia malayi].
BrMalPP	EDP28202	158589049	Brugia malayi	polybromodomain protein, identical, partial [Brugia malayi].
BrMalHBF	EDP29664	158591051	Brugia malayi	HMG box family protein [Brugia malayi].
BrMalHBF1	EDP30043	158591430	Brugia malayi	HMG box family protein [Brugia malayi].
BrMalHBF2	EDP30691	158592089	Brugia malayi	HMG box family protein [Brugia malayi].
BrMalHMG2	EDP30716	158592114	Brugia malayi	High mobility group protein 1.2, putative [Brugia malayi].
BrMalB	EDP31720	158593125	Brugia malayi	hypothetical protein Bm1_37315 [Brugia malayi].
BrMalHBF3	EDP31957	158593362	Brugia malayi	HMG box family protein [Brugia malayi].
BrMalHBF4	EDP32220	158593625	Brugia malayi	HMG box family protein [Brugia malayi].
BrMalHBF5	EDP33640	158595065	Brugia malayi	HMG box family protein [Brugia malayi].
BrMalHBF6	EDP33986	158595431	Brugia malayi	HMG box family protein [Brugia malayi].
BrMalHBF7	EDP34119	158595576	Brugia malayi	HMG box family protein [Brugia malayi].
BrMalHMG3	EDP34582	158596188	Brugia malayi	high mobility group protein, putative [Brugia malayi].
BrMalB1	EDP34895	158596570	Brugia malayi	hypothetical protein Bm1_23995 [Brugia malayi].
BrMalSRR	EDP35988	158597991	Brugia malayi	structure-specific recognition protein 1, putative [Brugia malayi].
BrMalHBF8	EDP37253	158599793	Brugia malayi	HMG box family protein [Brugia malayi].
BrMalHBF9	EDP37654	158600449	Brugia malayi	HMG box family protein, partial [Brugia malayi].
BrMalHBF10	EDP37800	158600686	Brugia malayi	HMG box family protein [Brugia malayi].
BrMalHMG4	EDP37804	158600692	Brugia malayi	high mobility group protein [Brugia malayi].
BrMalHBF11	EDP38809	158602158	Brugia malayi	HMG box family protein [Brugia malayi].
BuBubS	AAR02416	37777684	Bubalus bubalis	SRY [Bubalus bubalis].
BuBubS1	AAZ23525	71082650	Bubalus bubalis	SRY [Bubalus bubalis].
BuBubTDFS	ABC67495	166210358	Bubalus bubalis	testis determining factor SRY [Bubalus bubalis].
BuBubS2	ABD76395	89520721	Bubalus bubalis	SRY protein [Bubalus bubalis].
BuBubSPP	ABG02393	108744039	Bubalus bubalis	sox2, partial [Bubalus bubalis].
BuBubS3	ABQ23492	146335775	Bubalus bubalis	SRY protein, partial [Bubalus bubalis].
BuBubS4	ABS53148	153946365	Bubalus bubalis	SRY protein [Bubalus bubalis].
BuBubTDFS1	ACL80028	220681304	Bubalus bubalis	testis determining factor SRY [Bubalus bubalis].
BuBubTDFS2	ACL80029	220681306	Bubalus bubalis	testis determining factor SRY [Bubalus bubalis].
BuBubSDF	ACT64780	254072160	Bubalus bubalis	sex determining factor [Bubalus bubalis].
BuBubSDRY	ACV03425	256592644	Bubalus bubalis	sex determining region Y-box 2 [Bubalus bubalis].
BuBubSRY	ACV90489	259023881	Bubalus bubalis	sex-determining region Y-box 2 [Bubalus bubalis].
BuBufTFSP	CAH10150	110835872	Bufo bufo	transcription factor SOX-9, partial [Bufo bufo].
BuCarSDF	ACT64779	254072158	Bubalus carabanensis	sex determining factor [Bubalus carabanensis].
BuGarS	ABI34568	113367023	Bufo gargarizans	sox9 [Bufo gargarizans].
BuGarSPP	ABW90114	159144457	Bufo gargarizans	Sox11, partial [Bufo gargarizans].
CaAurSPP	AAM27898	20563156	Callithrix aurita	SRY, partial [Callithrix aurita].
CaAurSPP1	AAM27913	20563186	Callithrix aurita	SRY, partial [Callithrix aurita].
CaAurHTFSP	AAS20431	42561986	Carassius auratus x Cyprinus carpio	HMG-box transcription factor Sox9, partial [Carassius auratus x
CaAurHBTFS	AAW69293	58223366	Carassius auratus x Cyprinus carpio	HMG box transcription factor Sox9b [Carassius auratus x Cyprinus
CaAurHTFS1	AAY99382	68566247	Carassius auratus x Cyprinus carpio	HMG-box transcription factor Sox9a, partial [Carassius auratus x
CaAurTFSCA	ABA41588	76363934	Carassius auratus x Cyprinus carpio x Carassius cuvieri	transcription factor Sox9a [Carassius auratus x Cyprinus carpio x
CaAurTFSPC	ABA43065	76446621	Carassius auratus x Cyprinus carpio x Carassius cuvieri	transcription factor Sox9b, partial [Carassius auratus x Cyprinus
CaAurTFSP1	ABA43066	76446623	Carassius auratus x Cyprinus carpio x Carassius cuvieri	transcription factor Sox9b, partial [Carassius auratus x Cyprinus
CaAurHBTF1	ABA43067	76446625	Carassius auratus x Cyprinus carpio x Carassius cuvieri	HMG box transcription factor Sox9 [Carassius auratus x Cyprinus
CaAurS1	ABM55677	121544128	Carassius auratus	Sox3 [Carassius auratus].
CaAurHSP	ABO21641	126572518	Carassius auratus	HMG-box Sox11, partial [Carassius auratus].
CaAurHSP1	ABO21642	126572535	Carassius auratus	HMG-box Sox9a, partial [Carassius auratus].
CaAurHSP2	ABO21643	126572546	Carassius auratus	HMG-box Sox4, partial [Carassius auratus].
CaAurTFSP2	ABV22074	157092548	Carassius auratus x Cyprinus carpio x Carassius cuvieri	transcription factor Sox11, partial [Carassius auratus x Cyprinus
CaAurTFL	ACI62770	209573245	Carassius auratus	transcription factor 7-like 1a [Carassius auratus].
CaAurHGB	ACN82086	225195617	Carassius auratus	high-mobility group box 1 [Carassius auratus].
CaAurHGBCA	ACN82088	225195621	Carassius auratus x Megalobrama amblycephala	high-mobility group box 1 [Carassius auratus x Megalobrama
CaAurHGBC1	ACN82089	225195623	Carassius auratus x Megalobrama amblycephala	high-mobility group box 1 [Carassius auratus x Megalobrama
CaAurSH	ADB45218	283855789	Carassius auratus auratus	SOX4 HMG-box protein, partial [Carassius auratus auratus].
CaAurSH1	ADB45219	283855791	Carassius auratus auratus	SOX4 HMG-box protein, partial [Carassius auratus auratus].
CaAurSH2	ADB45220	283855793	Carassius auratus auratus	SOX4 HMG-box protein, partial [Carassius auratus auratus].
CaBriC	CAP21589	309366299	Caenorhabditis briggsae AF16	CBR-GEI-3 protein [Caenorhabditis briggsae AF16].
CaBriC1	CAP24858	187036252	Caenorhabditis briggsae AF16	hypothetical protein CBG_04066 [Caenorhabditis briggsae AF16].
CaBriC2	CAP24984	309364647	Caenorhabditis briggsae AF16	CBR-POP-1 protein [Caenorhabditis briggsae AF16].
CaBriC3	CAP26421	187034604	Caenorhabditis briggsae AF16	CBR-HMG-5 protein [Caenorhabditis briggsae AF16].
CaBriC4	CAP27192	309362970	Caenorhabditis briggsae AF16	hypothetical protein CBG_07191 [Caenorhabditis briggsae AF16].
CaBriC5	CAP27193	187033558	Caenorhabditis briggsae AF16	hypothetical protein CBG_07189 [Caenorhabditis briggsae AF16].
CaBriC6	CAP27551	187033315	Caenorhabditis briggsae AF16	CBR-SOX-3 protein [Caenorhabditis briggsae AF16].
CaBriC7	CAP27766	309362953	Caenorhabditis briggsae AF16	hypothetical protein CBG_07235 [Caenorhabditis briggsae AF16].
CaBriC8	CAP28202	187032728	Caenorhabditis briggsae AF16	hypothetical protein CBG_08365 [Caenorhabditis briggsae AF16].
CaBriC9	CAP28497	309362201	Caenorhabditis briggsae AF16	hypothetical protein CBG_08719 [Caenorhabditis briggsae AF16].
CaBriC10	CAP28820	309362004	Caenorhabditis briggsae AF16	CBR-HMG-4 protein [Caenorhabditis briggsae AF16].
CaBriC11	CAP29365	309361538	Caenorhabditis briggsae AF16	hypothetical protein CBG_09815 [Caenorhabditis briggsae AF16].
CaBriC12	CAP30228	309361137	Caenorhabditis briggsae AF16	hypothetical protein CBG_10973 [Caenorhabditis briggsae AF16].
CaBriC13	CAP30229	309361138	Caenorhabditis briggsae AF16	hypothetical protein CBG_10974 [Caenorhabditis briggsae AF16].
CaBriC14	CAP30890	309360643	Caenorhabditis briggsae AF16	hypothetical protein CBG_11789 [Caenorhabditis briggsae AF16].
CaBriC15	CAP30941	309360620	Caenorhabditis briggsae AF16	CBR-PBRM-1 protein [Caenorhabditis briggsae AF16].
CaBriC16	CAP31752	187029409	Caenorhabditis briggsae AF16	CBR-SEM-2 protein [Caenorhabditis briggsae AF16].
CaBriC17	CAP31753	187029410	Caenorhabditis briggsae AF16	hypothetical protein CBG_12840 [Caenorhabditis briggsae AF16].
CaBriC18	CAP32458	187028348	Caenorhabditis briggsae AF16	hypothetical protein CBG_13704 [Caenorhabditis briggsae AF16].
CaBriC19	CAP32825	187027754	Caenorhabditis briggsae AF16	CBR-SOX-4 protein [Caenorhabditis briggsae AF16].
CaBriC20	CAP33163	187028092	Caenorhabditis briggsae AF16	CBR-EGL-13 protein [Caenorhabditis briggsae AF16].
CaBriC21	CAP34154	309358310	Caenorhabditis briggsae AF16	hypothetical protein CBG_16280 [Caenorhabditis briggsae AF16].
CaBriC22	CAP34155	187026585	Caenorhabditis briggsae AF16	hypothetical protein CBG_16279 [Caenorhabditis briggsae AF16].
CaBriC23	CAP34601	187026133	Caenorhabditis briggsae AF16	CBR-SOX-2 protein [Caenorhabditis briggsae AF16].
CaBriC24	CAP34636	187026168	Caenorhabditis briggsae AF16	hypothetical protein CBG_16744 [Caenorhabditis briggsae AF16].
CaBriC25	CAP35119	309357735	Caenorhabditis briggsae AF16	CBR-HMG-1.2 protein [Caenorhabditis briggsae AF16].
CaBriC26	CAP36216	187024697	Caenorhabditis briggsae AF16	hypothetical protein CBG_18873 [Caenorhabditis briggsae AF16].
CaBriC27	CAP36737	187024027	Caenorhabditis briggsae AF16	hypothetical protein CBG_19501 [Caenorhabditis briggsae AF16].
CaBriC28	CAP36746	187024036	Caenorhabditis briggsae AF16	hypothetical protein CBG_19513 [Caenorhabditis briggsae AF16].
CaBriC29	CAP37630	309356044	Caenorhabditis briggsae AF16	hypothetical protein CBG_20663 [Caenorhabditis briggsae AF16].
CaBriC30	CAR98402	309365957	Caenorhabditis briggsae AF16	hypothetical protein CBG_25451 [Caenorhabditis briggsae AF16].
CaBriC31	CAR99030	309362978	Caenorhabditis briggsae AF16	hypothetical protein CBG_25777 [Caenorhabditis briggsae AF16].
CaBriC32	CAR99031	309362979	Caenorhabditis briggsae AF16	hypothetical protein CBG_25778 [Caenorhabditis briggsae AF16].
CaBriC33	CAR99507	309361289	Caenorhabditis briggsae AF16	hypothetical protein CBG_28137 [Caenorhabditis briggsae AF16].
CaBriC34	CAS00219	309358295	Caenorhabditis briggsae AF16	hypothetical protein CBG_27412 [Caenorhabditis briggsae AF16].
CaCanSRY	AAK57704	14249027	Castor canadensis	sex-determining region Y protein, partial [Castor canadensis].
CaCapTFP	AAW66001	58198723	Capreolus capreolus bedfordi	testis-determining factor, partial [Capreolus capreolus bedfordi].
CaCapS	ABK91725	118429241	Capreolus capreolus	SRY [Capreolus capreolus].
CaCapSPP	ACB36987	170779197	Capreolus capreolus	SRY, partial [Capreolus capreolus].
LeMacMMM	AAO37761	30171186	Leptosphaeria maculans	mating-type protein MAT1-2 [Leptosphaeria maculans].
LeMacMMLM	AAV69613	55982381	Leptosphaeria maculans 'brassicae' group	mating-type MAT1-2 protein, partial [Leptosphaeria maculans
LeMacMMLM1	AAV69614	55982383	Leptosphaeria maculans 'brassicae' group	mating-type MAT1-2 protein, partial [Leptosphaeria maculans
LeMacMMLM2	AAV69615	55982385	Leptosphaeria maculans 'brassicae' group	mating-type MAT1-2 protein, partial [Leptosphaeria maculans
LeMacMMLM3	AAV69616	55982387	Leptosphaeria maculans 'brassicae' group	mating-type MAT1-2 protein, partial [Leptosphaeria maculans
LeMacMMLM4	AAV69617	55982389	Leptosphaeria maculans 'brassicae' group	mating-type MAT1-2 protein, partial [Leptosphaeria maculans
LeMacMMLM5	AAV69618	55982391	Leptosphaeria maculans 'brassicae' group	mating-type MAT1-2 protein, partial [Leptosphaeria maculans
LeMacMMLM6	AAV69619	55982393	Leptosphaeria maculans 'lepidii' group	mating-type MAT1-2 protein, partial [Leptosphaeria maculans
LeMacL	CBX90310	312210223	Leptosphaeria maculans JN3	hypothetical protein LEMA_P064360.1 [Leptosphaeria maculans JN3].
LeMacHBB	CBX92651	312212568	Leptosphaeria maculans JN3	similar to HMG box protein [Leptosphaeria maculans JN3].
LeMacL1	CBX92683	312212600	Leptosphaeria maculans JN3	hypothetical protein LEMA_P053890.1 [Leptosphaeria maculans JN3].
LeMacL2	CBX93339	312213257	Leptosphaeria maculans JN3	hypothetical protein LEMA_P042400.1 [Leptosphaeria maculans JN3].
LeMacL3	CBX95024	312215071	Leptosphaeria maculans JN3	hypothetical protein LEMA_P114390.1 [Leptosphaeria maculans JN3].
LeMacL4	CBX95572	312215620	Leptosphaeria maculans JN3	hypothetical protein LEMA_P027240.1 [Leptosphaeria maculans JN3].
LeMacL5	CBX96312	312216361	Leptosphaeria maculans JN3	hypothetical protein LEMA_P112310.1 [Leptosphaeria maculans JN3].
LeMacL6	CBX97557	312217610	Leptosphaeria maculans JN3	hypothetical protein LEMA_P089660.1 [Leptosphaeria maculans JN3].
LeMacL7	CBX99878	312219936	Leptosphaeria maculans JN3	hypothetical protein LEMA_P074670.1 [Leptosphaeria maculans JN3].
LeMacL8	CBY01303	312221363	Leptosphaeria maculans JN3	hypothetical protein LEMA_P000900.1 [Leptosphaeria maculans JN3].
CaCapTFP	AAW66001	58198723	Capreolus capreolus bedfordi	testis-determining factor, partial [Capreolus capreolus bedfordi].
CaCapS	ABK91725	118429241	Capreolus capreolus	SRY [Capreolus capreolus].
CaCapSPP	ACB36987	170779197	Capreolus capreolus	SRY, partial [Capreolus capreolus].
CaCarHBSP	ABG77290	110589566	Carassius carassius	HMG box protein Sox1-1, partial [Carassius carassius].
CaCarHBSP1	ABG77291	110589568	Carassius carassius	HMG box protein Sox1-2, partial [Carassius carassius].
CaCarHBSP2	ABG77292	110589570	Carassius carassius	HMG box protein Sox1-3, partial [Carassius carassius].
CaCarHBSP3	ABG77293	110589572	Carassius carassius	HMG box protein Sox9, partial [Carassius carassius].
CaCarHBSP4	ABG77294	110589574	Carassius carassius	HMG box protein Sox11b1-1, partial [Carassius carassius].
CaCarHBSP5	ABG77295	110589576	Carassius carassius	HMG box protein Sox11b1-2, partial [Carassius carassius].
CaCarHBSP6	ABG77296	110589578	Carassius carassius	HMG box protein Sox11b2, partial [Carassius carassius].
CaCarH1	ABN05372	124303891	Carassius carassius x Cyprinus carpio	HMG-box protein, partial [Carassius carassius x Cyprinus carpio].
CaCarHBSP7	ABQ45872	147667756	Carassius carassius	HMG box protein Sox4-1, partial [Carassius carassius].
CaCarHBSP8	ABQ45873	147667758	Carassius carassius	HMG box protein Sox4-2, partial [Carassius carassius].
CaCarHTFSP	ABY40357	163676256	Carassius carassius red var x Megalobrama amblycephala	HMG-box transcription factor Sox21, partial [Carassius carassius
CaCarHTFS1	ABY40358	163676258	Carassius carassius red var x Megalobrama amblycephala	HMG-box transcription factor Sox1, partial [Carassius carassius red
CaCarHTFS2	ABY40359	163676260	Carassius carassius red var x Megalobrama amblycephala	HMG-box transcription factor Sox9, partial [Carassius carassius red
CaCarTFSPC	ACF49009	194323106	Carassius carassius red var x Cyprinus carpio	transcription factor Sox4, partial [Carassius carassius red var x
CaCarTFSP1	ACF49010	194323367	Carassius carassius red var x Cyprinus carpio	transcription factor Sox11, partial [Carassius carassius red var x
CaCarTFSP2	ACF49011	194323369	Carassius carassius red var x Cyprinus carpio	transcription factor Sox9a, partial [Carassius carassius red var x
CaCarTFSP3	ACF49012	194323371	Carassius carassius red var x Cyprinus carpio	transcription factor Sox9b, partial [Carassius carassius red var x
CaCarHTFS3	ACQ99331	237507251	Carassius carassius red var x Cyprinus carpio	HMG-box transcription factor Sox1, partial [Carassius carassius red
CaCarHTFS4	ACQ99332	237507253	Carassius carassius red var x Cyprinus carpio	HMG-box transcription factor Sox11, partial [Carassius carassius
CaCarHTFS5	ACQ99333	237507255	Carassius carassius red var x Cyprinus carpio	HMG-box transcription factor Sox21b, partial [Carassius carassius
CaCarHTFS6	ACQ99334	237507257	Carassius carassius red var x Cyprinus carpio	HMG-box transcription factor Sox9, partial [Carassius carassius red
CaCarHTFS7	ACQ99335	237507259	Carassius carassius red var x Cyprinus carpio	HMG-box transcription factor Sox4, partial [Carassius carassius red
CaCarHTFS8	ACQ99336	237507261	Carassius carassius red var x Cyprinus carpio	HMG-box transcription factor Sox1, partial [Carassius carassius red
CaCarHTFS9	ACQ99337	237507263	Carassius carassius red var x Cyprinus carpio	HMG-box transcription factor Sox11, partial [Carassius carassius
CaCarHTF10	ACQ99338	237507265	Carassius carassius red var x Cyprinus carpio	HMG-box transcription factor Sox9, partial [Carassius carassius red
CaCarHTF11	ACQ99339	237507267	Carassius carassius red var x Cyprinus carpio	HMG-box transcription factor Sox9, partial [Carassius carassius red
CaCleHMGB	ACO15102	225718512	Caligus clemensi	High mobility group protein B2 [Caligus clemensi].
CaCuvSPP	ACF74534	194475166	Carassius cuvieri	Sox1, partial [Carassius cuvieri].
CaEleH	AAC05308	2947043	Caenorhabditis elegans	HMG-box protein [Caenorhabditis elegans].
CaEleHMG	AAC78599	3702828	Caenorhabditis elegans	high mobility group protein 1.2 [Caenorhabditis elegans].
CaEleSDC	AAD12252	4218968	Caenorhabditis elegans	Sox domain protein COG-2 [Caenorhabditis elegans].
CaElePSS	CAA93665	3877011	Caenorhabditis elegans	Protein SOX-3 [Caenorhabditis elegans].
CaElePHH	CAB03465	3880408	Caenorhabditis elegans	Protein HMG-20 [Caenorhabditis elegans].
CaElePHH1	CAB16309	31441806	Caenorhabditis elegans	Protein HMG-6 [Caenorhabditis elegans].
CaElePPIB	CAI79155	62553939	Caenorhabditis elegans	Protein PBRM-1, isoform b [Caenorhabditis elegans].
CaElePGIB	CAL36516	112982599	Caenorhabditis elegans	Protein GEI-3, isoform b [Caenorhabditis elegans].
CaElePSS1	CCD61581	376372936	Caenorhabditis elegans	Protein SEM-2 [Caenorhabditis elegans].
CaElePHH2	CCD61910	351065896	Caenorhabditis elegans	Protein HMG-3 [Caenorhabditis elegans].
CaElePSIA	CCD62389	373218690	Caenorhabditis elegans	Protein SOX-2, isoform a [Caenorhabditis elegans].
CaElePSIB	CCD62390	373218691	Caenorhabditis elegans	Protein SOX-2, isoform b [Caenorhabditis elegans].
CaElePHH3	CCD63785	351049735	Caenorhabditis elegans	Protein HMG-5 [Caenorhabditis elegans].
CaElePSS2	CCD64312	351001560	Caenorhabditis elegans	Protein SOX-4 [Caenorhabditis elegans].
CaElePHH4	CCD69078	351061300	Caenorhabditis elegans	Protein HMG-4 [Caenorhabditis elegans].
CaElePPP	CCD73394	371566282	Caenorhabditis elegans	Protein POP-1 [Caenorhabditis elegans].
CaElePSS3	CCD73870	373220604	Caenorhabditis elegans	Protein SWSN-3 [Caenorhabditis elegans].
CaElePEIA	CCD74407	351059386	Caenorhabditis elegans	Protein EGL-13, isoform a [Caenorhabditis elegans].
CaElePEIB	CCD74408	351059387	Caenorhabditis elegans	Protein EGL-13, isoform b [Caenorhabditis elegans].
CaElePEIC	CCD74409	351059388	Caenorhabditis elegans	Protein EGL-13, isoform c [Caenorhabditis elegans].
CaElePHIA	CCD83369	373219052	Caenorhabditis elegans	Protein HMG-1.2, isoform a [Caenorhabditis elegans].
CaElePHIB	CCD83370	373219053	Caenorhabditis elegans	Protein HMG-1.2, isoform b [Caenorhabditis elegans].
CaElePHIC	CCD83371	373219054	Caenorhabditis elegans	Protein HMG-1.2, isoform c [Caenorhabditis elegans].
MuNivSDRY	BAJ05092	294459794	Mustela nivalis	sex determining region Y protein [Mustela nivalis].
CaErySRP	BAB11976	9884645	Callosciurus erythraeus	sex-determining region, partial [Callosciurus erythraeus].
CaFibSRY	AAK57705	14249029	Castor fiber	sex-determining region Y protein, partial [Castor fiber].
CaFloTFS	EFN60398	307166149	Camponotus floridanus	Transcription factor SOX-8 [Camponotus floridanus].
CaFloTFS1	EFN60399	307166150	Camponotus floridanus	Transcription factor SOX-8 [Camponotus floridanus].
CaFloTFS2	EFN60485	307166303	Camponotus floridanus	Transcription factor SOX-21 [Camponotus floridanus].
CaFloTFS3	EFN60486	307166304	Camponotus floridanus	Transcription factor Sox-19b [Camponotus floridanus].
CaFloPTFS	EFN61184	307167681	Camponotus floridanus	Putative transcription factor SOX-14 [Camponotus floridanus].
CaFloARR	EFN62275	307169699	Camponotus floridanus	Acidic repeat-containing protein [Camponotus floridanus].
CaFloHMG	EFN62876	307170751	Camponotus floridanus	High mobility group protein 20A [Camponotus floridanus].
CaFloRL	EFN62999	307170888	Camponotus floridanus	60S ribosomal protein L5 [Camponotus floridanus].
CaFloTFS4	EFN64823	307174178	Camponotus floridanus	Transcription factor SOX-5 [Camponotus floridanus].
CaFloPPIJ	EFN65535	307175626	Camponotus floridanus	Protein pangolin, isoform J [Camponotus floridanus].
CaFloN	EFN67739	307179409	Camponotus floridanus	Non-histone protein 10 [Camponotus floridanus].
CaFloFCSS	EFN68140	307180072	Camponotus floridanus	FACT complex subunit Ssrp1 [Camponotus floridanus].
CaFloPPP	EFN68300	307180267	Camponotus floridanus	Protein polybromo-1 [Camponotus floridanus].
CaFloPTFS1	EFN68339	307180306	Camponotus floridanus	Putative transcription factor SOX-15 [Camponotus floridanus].
CaFloPTFC	EFN68385	307180359	Camponotus floridanus	Putative transcription factor capicua [Camponotus floridanus].
CaFloTFS5	EFN69116	307181555	Camponotus floridanus	Transcription factor SOX-21 [Camponotus floridanus].
CaFloTFS6	EFN69840	307182716	Camponotus floridanus	Transcription factor SOX-2 [Camponotus floridanus].
CaFloSMAR	EFN72639	307187667	Camponotus floridanus	SWI/SNF-related matrix-associated actin-dependent regulator
CaFloTHMGB	EFN72993	307188161	Camponotus floridanus	TOX high mobility group box family member 3 [Camponotus
CaFloTFAM	EFN74176	307189940	Camponotus floridanus	Transcription factor A, mitochondrial [Camponotus floridanus].
CaFloHMGL	EFN74713	307190876	Camponotus floridanus	High mobility group protein 2-like 1 [Camponotus floridanus].
CaFloHMGD	EFN74837	307191139	Camponotus floridanus	High mobility group protein DSP1 [Camponotus floridanus].
CaFloHMGD1	EFN74839	307191141	Camponotus floridanus	High mobility group protein DSP1 [Camponotus floridanus].
CaGeoSPP	AAM27899	20563158	Callithrix geoffroyi	SRY, partial [Callithrix geoffroyi].
CaGoeSPP	AAM27904	20563168	Callimico goeldii	SRY, partial [Callimico goeldii].
CaHirSCP	ABN50065	125662142	Capra hircus	SRY-box containing 9, partial [Capra hircus].
CaHirSDRYV	ACB38085	170786144	Capra hircus	sex determining region Y variant A [Capra hircus].
CaHirSDRY1	ACE73648	190333259	Capra hircus	sex determining region Y [Capra hircus].
CaHirS1	ACJ31785	212551862	Capra hircus	SOX14 [Capra hircus].
CaHirLEFI	ADH82123	296881174	Capra hircus	lymphocyte enhancer-binding factor-1 isoform 2 [Capra hircus].
CaHirSPP	BAA86977	6467159	Capra hircus	SRY, partial [Capra hircus].
CaHirTDFP	BAC66699	29421162	Capra hircus	testis determining factor, partial [Capra hircus].
CaHirSDRY2	BAC66700	29421164	Capra hircus	sex determining region Y [Capra hircus].
CaHirSPP1	CAA79246	3980048	Capra hircus	Sry, partial [Capra hircus].
CaHirSDRY3	CAA83123	607059	Capra hircus	sex determining region Y [Capra hircus].
CaJacS	AAK01650	12698706	Callithrix jacchus	SOX9 [Callithrix jacchus].
CaJacSPP	AAM27900	20563160	Callithrix jacchus	SRY, partial [Callithrix jacchus].
CaJacHGB	ABY74560	165934066	Callithrix jacchus	high-mobility group box 1 (predicted) [Callithrix jacchus].
CaJacSDRY	ACL51659	219880769	Callithrix jacchus	sex determining region Y [Callithrix jacchus].
CaJacS1	CAA60146	784953	Callithrix jacchus	SRY [Callithrix jacchus].
CaKuhSPP	AAM27901	20563162	Callithrix kuhlii	SRY, partial [Callithrix kuhlii].
CaLupSPP	AAC48474	1000522	Canis lupus familiaris	Sry, partial [Canis lupus familiaris].
CaLupSDRY	AF107021_1	5114118	Canis lupus familiaris	sex determining region Y protein [Canis lupus familiaris].
CaLupHMGB	AAN11296	37548602	Canis lupus familiaris	high mobility group protein B1 [Canis lupus familiaris].
CaLupHMGB1	AAN11319	37722533	Canis lupus familiaris	high mobility group B1 protein [Canis lupus familiaris].
CaLupS1	AAP69840	33285963	Canis lupus familiaris	SOX9 [Canis lupus familiaris].
CaLupS2	ABY81084	166078065	Canis lupus familiaris	SOX9 protein [Canis lupus familiaris].
CaLupLPP	ACJ04162	209976410	Canis lupus familiaris	LEF1, partial [Canis lupus familiaris].
CaMalMPP	ADJ38504	299768235	Cadophora malorum	MAT1-2-1, partial [Cadophora malorum].
CaMalMPP1	ADJ38505	299768237	Cadophora malorum	MAT1-2-1, partial [Cadophora malorum].
CaMolHGB	ACA53510	169402702	Callicebus moloch	high-mobility group box 1 (predicted) [Callicebus moloch].
CaMolHMGB	ACA57879	169409528	Callicebus moloch	High mobility group protein B3 (predicted) [Callicebus moloch].
PhPhoMPP	ADD92633	291310162	Phomopsis phoenicicola	MAT1-2-1, partial [Phomopsis phoenicicola].
PhPhoTDF	BAC75651	30016727	Phocoena phocoena	testis determining factor [Phocoena phocoena].
CaOwcSRCO	EFW42172	320165273	Capsaspora owczarzaki ATCC 30864	structure-specific recognition protein 1 [Capsaspora owczarzaki
CaOwcOACO	EFW44643	320167744	Capsaspora owczarzaki ATCC 30864	predicted protein [Capsaspora owczarzaki ATCC 30864].
CaOwcC	EFW44938	320168039	Capsaspora owczarzaki ATCC 30864	hypothetical protein CAOG_02944 [Capsaspora owczarzaki ATCC 30864].
CaOwcC1	EFW46807	320169908	Capsaspora owczarzaki ATCC 30864	hypothetical protein CAOG_04765 [Capsaspora owczarzaki ATCC 30864].
CaOwcOACO1	EFW47433	320170534	Capsaspora owczarzaki ATCC 30864	predicted protein [Capsaspora owczarzaki ATCC 30864].
CaPenSPP	AAM27902	20563164	Callithrix penicillata	SRY, partial [Callithrix penicillata].
CaPorS	CAA05881	3288115	Cavia porcellus	Sry protein, partial [Cavia porcellus].
CaPygSPP	AAM27903	20563166	Callithrix pygmaea	SRY, partial [Callithrix pygmaea].
CaPygS1	ABK96824	118490113	Capreolus pygargus tianschanicus	SRY [Capreolus pygargus tianschanicus].
CaRemC	EFO82358	308238406	Caenorhabditis remanei	CRE-SOX-4 protein [Caenorhabditis remanei].
CaRemC1	EFO82870	308238918	Caenorhabditis remanei	CRE-EGL-13 protein [Caenorhabditis remanei].
CaRemC2	EFO82937	308238985	Caenorhabditis remanei	CRE-SOX-2 protein [Caenorhabditis remanei].
CaRemC3	EFO83236	308239284	Caenorhabditis remanei	hypothetical protein CRE_13600 [Caenorhabditis remanei].
CaRemC4	EFO83274	308239322	Caenorhabditis remanei	hypothetical protein CRE_13605 [Caenorhabditis remanei].
CaRemC5	EFO83286	308239334	Caenorhabditis remanei	hypothetical protein CRE_13599 [Caenorhabditis remanei].
CaRemC6	EFO83320	308239368	Caenorhabditis remanei	hypothetical protein CRE_13651 [Caenorhabditis remanei].
CaRemC7	EFO83598	308239646	Caenorhabditis remanei	CRE-HMG-1.2 protein [Caenorhabditis remanei].
CaRemC8	EFO83754	308239802	Caenorhabditis remanei	hypothetical protein CRE_14187 [Caenorhabditis remanei].
CaRemC9	EFO83918	308239966	Caenorhabditis remanei	hypothetical protein CRE_14849 [Caenorhabditis remanei].
CaRemC10	EFO84948	308240996	Caenorhabditis remanei	hypothetical protein CRE_03995 [Caenorhabditis remanei].
CaRemC11	EFO86409	308242457	Caenorhabditis remanei	CRE-POP-1 protein [Caenorhabditis remanei].
CaRemC12	EFO88218	308244266	Caenorhabditis remanei	CRE-HMG-4 protein [Caenorhabditis remanei].
CaRemC13	EFO88257	308244305	Caenorhabditis remanei	hypothetical protein CRE_02753 [Caenorhabditis remanei].
CaRemC14	EFO89057	308245105	Caenorhabditis remanei	CRE-PBRM-1 protein [Caenorhabditis remanei].
CaRemC15	EFO89161	308245209	Caenorhabditis remanei	hypothetical protein CRE_17489 [Caenorhabditis remanei].
CaRemC16	EFO89453	308245501	Caenorhabditis remanei	hypothetical protein CRE_19937 [Caenorhabditis remanei].
CaRemC17	EFO90486	308246534	Caenorhabditis remanei	hypothetical protein CRE_31648 [Caenorhabditis remanei].
CaRemC18	EFO91360	308247408	Caenorhabditis remanei	CRE-HMG-1.1 protein [Caenorhabditis remanei].
CaRemC19	EFO91831	308247879	Caenorhabditis remanei	hypothetical protein CRE_21088 [Caenorhabditis remanei].
CaRemC20	EFO92182	308248230	Caenorhabditis remanei	hypothetical protein CRE_10931 [Caenorhabditis remanei].
CaRemC21	EFO93805	308249853	Caenorhabditis remanei	CRE-HMG-5 protein [Caenorhabditis remanei].
CaRemC22	EFO96476	308252524	Caenorhabditis remanei	hypothetical protein CRE_20975 [Caenorhabditis remanei].
CaRemC23	EFO96482	308252530	Caenorhabditis remanei	hypothetical protein CRE_20978 [Caenorhabditis remanei].
CaRemC24	EFO96519	308252567	Caenorhabditis remanei	hypothetical protein CRE_24243 [Caenorhabditis remanei].
CaRemC25	EFO98205	308254253	Caenorhabditis remanei	CRE-SOX-3 protein [Caenorhabditis remanei].
CaRemC26	EFP02081	308258128	Caenorhabditis remanei	hypothetical protein CRE_15039 [Caenorhabditis remanei].
CaRemC27	EFP02852	308258899	Caenorhabditis remanei	hypothetical protein CRE_28162 [Caenorhabditis remanei].
CaRemC28	EFP03172	308259219	Caenorhabditis remanei	hypothetical protein CRE_28315 [Caenorhabditis remanei].
CaRemC29	EFP03224	308259271	Caenorhabditis remanei	CRE-SEM-2 protein [Caenorhabditis remanei].
CaRemC30	EFP04594	308260641	Caenorhabditis remanei	hypothetical protein CRE_31226 [Caenorhabditis remanei].
CaRemC31	EFP09375	308265422	Caenorhabditis remanei	hypothetical protein CRE_25200 [Caenorhabditis remanei].
CaRemC32	EFP10206	308266253	Caenorhabditis remanei	CRE-GEI-3 protein [Caenorhabditis remanei].
CaRogHMGB	ACO10742	225709792	Caligus rogercresseyi	High mobility group protein B2 [Caligus rogercresseyi].
CaUrsSDRY	AAR10363	38049111	Callorhinus ursinus	sex determining region Y protein [Callorhinus ursinus].
CaVerSHP	AAC16000	3126870	Calotes versicolor	Sox9 homolog, partial [Calotes versicolor].
CaVerSPP	CAA66989	1403026	Calotes versicolor	SOX4, partial [Calotes versicolor].
CeAgiSSS	AAW23360	56713298	Cercocebus agilis	sex-determining protein SRY [Cercocebus agilis].
CeAlbSPP	AAM27905	20563170	Cebus albifrons	SRY, partial [Cebus albifrons].
CeAlbSPP1	AAM27906	20563172	Cebus albifrons	SRY, partial [Cebus albifrons].
CeAlbSFP	ABS82754	154482060	Cercopithecus albogularis	sex-determining factor, partial [Cercopithecus albogularis].
CeApeSPP	AAM27907	20563174	Cebus apella apella	SRY, partial [Cebus apella apella].
CeApeSPP1	AAM27908	20563176	Cebus apella apella	SRY, partial [Cebus apella apella].
CeAscSFP	ABS82755	154482062	Cercopithecus ascanius	sex-determining factor, partial [Cercopithecus ascanius].
CeCamSSS	AAW23368	56713314	Cercopithecus campbelli lowei	sex-determining protein SRY [Cercopithecus campbelli lowei].
CeCapSPP	AAM27909	20563178	Cebus capucinus	SRY, partial [Cebus capucinus].
CeCepSR	AAS19185	42540538	Cercopithecus cephus	sex-determining region protein, partial [Cercopithecus cephus].
CeCepSSS	AAW23366	56713310	Cercopithecus cephus cephus	sex-determining protein SRY [Cercopithecus cephus cephus].
CeDiaSR	AAS19192	42540552	Cercopithecus diana	sex-determining region protein, partial [Cercopithecus diana].
CeDiaSSS	AAW23362	56713302	Cercopithecus diana	sex-determining protein SRY [Cercopithecus diana].
CeElaSDF	AAO92433	29838378	Cervus elaphus maral	sex determining factor [Cervus elaphus maral].
CeElaSDF1	AAO92435	29838382	Cervus elaphus montanus	sex determining factor [Cervus elaphus montanus].
CeElaSDF2	AAO92436	29838384	Cervus elaphus songaricus	sex determining factor [Cervus elaphus songaricus].
CeElaS1	ABK91707	118429205	Cervus elaphus alashanicus	SRY [Cervus elaphus alashanicus].
CeElaS2	ABK91708	118429207	Cervus elaphus kansuensis	SRY [Cervus elaphus kansuensis].
CeElaS3	ABK91709	118429209	Cervus elaphus macneilli	SRY [Cervus elaphus macneilli].
CeElaS4	ABK91710	118429211	Cervus elaphus nelsoni	SRY [Cervus elaphus nelsoni].
CeElaS5	ABK91711	118429213	Cervus elaphus roosevelti	SRY [Cervus elaphus roosevelti].
CeElaS6	ABK91712	118429215	Cervus elaphus sibiricus	SRY [Cervus elaphus sibiricus].
CeElaS7	ABK91713	118429217	Cervus elaphus wallichi	SRY [Cervus elaphus wallichi].
CeElaS8	ABK91714	118429219	Cervus elaphus xanthopygus	SRY [Cervus elaphus xanthopygus].
CeElaS9	ABK91715	118429221	Cervus elaphus bactrianus	SRY [Cervus elaphus bactrianus].
CeElaS10	ABK91716	118429223	Cervus elaphus barbarus	SRY [Cervus elaphus barbarus].
CeElaS11	ABK91717	118429225	Cervus elaphus elaphus	SRY [Cervus elaphus elaphus].
CeElaS12	ABK91718	118429227	Cervus elaphus hanglu	SRY [Cervus elaphus hanglu].
CeElaS13	ABK91719	118429229	Cervus elaphus hippelaphus	SRY [Cervus elaphus hippelaphus].
CeElaS14	ABK91720	118429231	Cervus elaphus scoticus	SRY [Cervus elaphus scoticus].
CeElaS15	ABK91721	118429233	Cervus elaphus yarkandensis	SRY [Cervus elaphus yarkandensis].
CeElaS16	ABK96826	118490117	Cervus elaphus elaphus	SRY [Cervus elaphus elaphus].
CeElaS17	ABK96827	118490119	Cervus elaphus canadensis	SRY [Cervus elaphus canadensis].
CeElaS18	ABK96828	118490121	Cervus elaphus canadensis	SRY [Cervus elaphus canadensis].
CeElaSPP	ABM21634	120431291	Cervus elaphus	SRY, partial [Cervus elaphus].
CeElaSPP1	ABM21635	120431293	Cervus elaphus	SRY, partial [Cervus elaphus].
CeElaTFLP	ABR68246	150387451	Cervus elaphus	transcription factor 7-like 2, partial [Cervus elaphus].
CeElaSPP2	ABW06601	157956513	Cervus elaphus	SRY, partial [Cervus elaphus].
CeElaSPP3	ABW06602	157956515	Cervus elaphus	SRY, partial [Cervus elaphus].
CeElaSFP	ACT64888	254169595	Cervus elaphus hippelaphus	sex-determining factor, partial [Cervus elaphus hippelaphus].
CeElaSFP1	ACT64889	254169597	Cervus elaphus scoticus	sex-determining factor, partial [Cervus elaphus scoticus].
CeErySSCE	AAW23367	56713312	Cercopithecus erythrogaster erythrogaster	sex-determining protein SRY [Cercopithecus erythrogaster
CeHamSR	AAS19186	42540540	Cercopithecus hamlyni	sex-determining region protein, partial [Cercopithecus hamlyni].
CeHamSSS	AAW23363	56713304	Cercopithecus hamlyni	sex-determining protein SRY [Cercopithecus hamlyni].
CeLhoSPP	AAL09282	22034482	Cercopithecus lhoesti	SRY, partial [Cercopithecus lhoesti].
CeLhoSPP1	AAL09283	22034484	Cercopithecus lhoesti	SRY, partial [Cercopithecus lhoesti].
CeMitSPP	AAL09284	22034486	Cercopithecus mitis	SRY, partial [Cercopithecus mitis].
CeMitSR	AAS19187	42540542	Cercopithecus mitis	sex-determining region protein, partial [Cercopithecus mitis].
CeNegSR	AAS19188	42540544	Cercopithecus neglectus	sex-determining region protein, partial [Cercopithecus neglectus].
CeNegSSS	AAW23364	56713306	Cercopithecus neglectus	sex-determining protein SRY [Cercopithecus neglectus].
CeNicSR	AAS19189	42540546	Cercopithecus nictitans	sex-determining region protein, partial [Cercopithecus nictitans].
CeNicSSS	AAW23365	56713308	Cercopithecus nictitans	sex-determining protein SRY [Cercopithecus nictitans].
CeNipTDFP	BAA31560	3308975	Cervus nippon	testis determining factor, partial [Cervus nippon].
CeNipSPP	BAA86976	6467158	Cervus nippon	SRY, partial [Cervus nippon].
CeNipSRY	BAB21566	12657595	Cervus nippon	sex-determining region Y [Cervus nippon].
CeNipSDRY	BAE78531	85719137	Cervus nippon yesoensis	sex determining region Y [Cervus nippon yesoensis].
CeNipSDRY1	BAE78532	85719139	Cervus nippon yakushimae	sex determining region Y [Cervus nippon yakushimae].
CeOliSPP	AAM27910	20563180	Cebus olivaceus	SRY, partial [Cebus olivaceus].
CePetSR	AAX99218	62766004	Cercopithecus petaurista	sex-determining region protein, partial [Cercopithecus petaurista].
CePogSSS	AAW23369	56713316	Cercopithecus pogonias	sex-determining protein SRY [Cercopithecus pogonias].
CePogSFP	ABS82756	154482064	Cercopithecus pogonias	sex-determining factor, partial [Cercopithecus pogonias].
CePreSSS	AAW23371	56713320	Cercopithecus preussi	sex-determining protein SRY [Cercopithecus preussi].
CePreSFP	ABS82752	154482056	Cercopithecus preussi	sex-determining factor, partial [Cercopithecus preussi].
CePreSFP1	ABS82753	154482058	Cercopithecus preussi	sex-determining factor, partial [Cercopithecus preussi].
CeSolSR	AAS19190	42540548	Cercopithecus solatus	sex-determining region protein, partial [Cercopithecus solatus].
CeSolSSS	AAW23372	56713322	Cercopithecus solatus	sex-determining protein SRY [Cercopithecus solatus].
CeWolSR	AAS19191	42540550	Cercopithecus wolfi	sex-determining region protein, partial [Cercopithecus wolfi].
CeXanSPP	AAM27911	20563182	Cebus xanthosternos	SRY, partial [Cebus xanthosternos].
ChAetSPP	AAL09285	22034488	Chlorocebus aethiops	SRY, partial [Chlorocebus aethiops].
ChAetSPP1	AAL09286	22034490	Chlorocebus aethiops	SRY, partial [Chlorocebus aethiops].
ChAetSR	AAS19183	42540534	Chlorocebus aethiops	sex-determining region protein, partial [Chlorocebus aethiops].
ChAetSR1	AAS19184	42540536	Chlorocebus aethiops	sex-determining region protein, partial [Chlorocebus aethiops].
ChAetSRY	ADX95833	323530755	Chlorocebus aethiops	sex-determining region Y protein, partial [Chlorocebus aethiops].
ChCynSSS	AAW23370	56713318	Chlorocebus cynosuros	sex-determining protein SRY [Chlorocebus cynosuros].
ChDidSPP	BAA11671	1817542	Choloepus didactylus	SRY, partial [Choloepus didactylus].
ChNivHOS	CAC18527	11595684	Chionomys nivalis	HMG-box of SRY protein, partial [Chionomys nivalis].
ChNivSRY	CBA11962	302125486	Chionomys nivalis	sex-determining region Y [Chionomys nivalis].
ChTenHMG	AAA21712	156587	Chironomus tentans	high mobility group protein 1a [Chironomus tentans].
ChTenHMG1	AAA21713	156589	Chironomus tentans	high mobility group protein 1b [Chironomus tentans].
CiIntTFF	BAE06339	70569042	Ciona intestinalis	transcription factor protein [Ciona intestinalis].
CiIntTFF1	BAE06340	70569048	Ciona intestinalis	transcription factor protein [Ciona intestinalis].
CiIntTFF2	BAE06487	70569841	Ciona intestinalis	transcription factor protein [Ciona intestinalis].
CiIntTFF3	BAE06488	70569846	Ciona intestinalis	transcription factor protein [Ciona intestinalis].
CiIntTFF4	BAE06489	70569852	Ciona intestinalis	transcription factor protein [Ciona intestinalis].
CiIntTFF5	BAE06613	70570502	Ciona intestinalis	transcription factor protein [Ciona intestinalis].
CiIntTFF6	BAE06614	70570508	Ciona intestinalis	transcription factor protein [Ciona intestinalis].
CiIntTFF7	BAE06615	70570753	Ciona intestinalis	transcription factor protein [Ciona intestinalis].
CiIntTFF8	BAE06616	70570759	Ciona intestinalis	transcription factor protein [Ciona intestinalis].
CiIntTF1	BAE06647	70570929	Ciona intestinalis	transcription factor protein, partial [Ciona intestinalis].
CiIntTFF9	BAE06704	70571230	Ciona intestinalis	transcription factor protein [Ciona intestinalis].
CiIntTFF10	BAE06705	70571235	Ciona intestinalis	transcription factor protein [Ciona intestinalis].
CiIntTFF11	BAE06706	70571240	Ciona intestinalis	transcription factor protein [Ciona intestinalis].
CiIntTF2	BAE06707	70571245	Ciona intestinalis	transcription factor protein, partial [Ciona intestinalis].
CiIntTFF12	BAE06709	70571254	Ciona intestinalis	transcription factor protein [Ciona intestinalis].
CiIntTFF13	BAE06710	70571257	Ciona intestinalis	transcription factor protein [Ciona intestinalis].
CiIntTFF14	BAE06715	70571284	Ciona intestinalis	transcription factor protein [Ciona intestinalis].
CiIntTFF15	BAE06722	70571320	Ciona intestinalis	transcription factor protein [Ciona intestinalis].
CiIntTFF16	BAE06742	70571416	Ciona intestinalis	transcription factor protein [Ciona intestinalis].
CiIntS	CAD58839	40642791	Ciona intestinalis	SoxB2 protein, partial [Ciona intestinalis].
CiIntS1	CAD58840	40642793	Ciona intestinalis	SoxB1 protein, partial [Ciona intestinalis].
CiIntS2	CAD58841	40642795	Ciona intestinalis	SoxE protein, partial [Ciona intestinalis].
CiIntS3	CAD58842	40642797	Ciona intestinalis	SoxC protein, partial [Ciona intestinalis].
CiIntS4	CAD58843	40642799	Ciona intestinalis	SoxF protein, partial [Ciona intestinalis].
CiIntC	CAD58844	40642801	Ciona intestinalis	Cic protein, partial [Ciona intestinalis].
CiSavC	BAB68354	15706332	Ciona savignyi	Cs-tcf [Ciona savignyi].
ClGarS	ADJ96868	300296643	Clarias gariepinus	Sox9a [Clarias gariepinus].
ClGarS1	ADJ96869	300296645	Clarias gariepinus	Sox9b [Clarias gariepinus].
ClHemSPP	AAX16102	60266759	Clytia hemisphaerica	SOX1, partial [Clytia hemisphaerica].
ClHemSPP1	AAX16103	60266761	Clytia hemisphaerica	SOX2, partial [Clytia hemisphaerica].
ClHemSPP2	AAX16104	60266763	Clytia hemisphaerica	SOX3, partial [Clytia hemisphaerica].
ClHemSPP3	AAX16105	60266765	Clytia hemisphaerica	SOX4, partial [Clytia hemisphaerica].
ClHemSPP4	AAX16106	60266767	Clytia hemisphaerica	SOX5, partial [Clytia hemisphaerica].
ClHemSPP5	AAX16107	60266769	Clytia hemisphaerica	SOX6, partial [Clytia hemisphaerica].
ClHemSPP6	AAX16108	60266771	Clytia hemisphaerica	SOX7, partial [Clytia hemisphaerica].
ClHemSPP7	AAX16109	60266773	Clytia hemisphaerica	SOX8, partial [Clytia hemisphaerica].
ClHemSPP8	AAX16110	60266775	Clytia hemisphaerica	SOX9, partial [Clytia hemisphaerica].
ClHemSPP9	ABB13364	77964046	Clytia hemisphaerica	Sox10, partial [Clytia hemisphaerica].
CoGueSRY	ADX95834	323530757	Colobus guereza	sex-determining region Y protein, partial [Colobus guereza].
CoJapSSDRY	AAY16523	62860563	Coturnix japonica	SRY sex determining region Y-box 9 [Coturnix japonica].
CoLonS	ACV87738	258678263	Convolutriloba longifissura	SoxB1 [Convolutriloba longifissura].
CoMiyDB	ADO65735	309323227	Cochliobolus miyabeanus	DNA binding protein, partial [Cochliobolus miyabeanus].
CrGigH	CAD91447	40643040	Crassostrea gigas	putative HMG-like protein, partial [Crassostrea gigas].
CrGriGG	AAB38418	1045008	Cricetulus griseus	putative [Cricetulus griseus].
CrGriGG1	AAB38419	1045010	Cricetulus griseus	putative [Cricetulus griseus].
CrGriHMG	CAA68441	49483	Cricetulus griseus	high mobility group protein, partial [Cricetulus griseus].
CrLeuSDRY	AAX21554	60476878	Crocidura leucodon	sex determining region Y protein, partial [Crocidura leucodon].
CrMexSRY	ABR88151	151194074	Cryptotis mexicana	sex-determining region Y protein, partial [Cryptotis mexicana].
CrNelSRY	ABR88152	151194076	Cryptotis nelsoni	sex-determining region Y protein, partial [Cryptotis nelsoni].
CrNeoH	AAW40955	57222911	Cryptococcus neoformans var. neoformans JEC21	HMG1, putative [Cryptococcus neoformans var. neoformans JEC21].
CrNeoSTRC	AAW41142	57223098	Cryptococcus neoformans var. neoformans JEC21	specific transcriptional repressor, putative [Cryptococcus
CrNeoNCNV	AAW43768	57227309	Cryptococcus neoformans var. neoformans JEC21	nonhistone protein 6, putative [Cryptococcus neoformans var.
CrNeoNCNV1	AAW44308	57227850	Cryptococcus neoformans var. neoformans JEC21	nonhistone protein 6, putative [Cryptococcus neoformans var.
CrNeoSTRC1	AAW44611	57228154	Cryptococcus neoformans var. neoformans JEC21	specific transcriptional repressor, putative [Cryptococcus
CrNeoCCNV	AAW46515	57230114	Cryptococcus neoformans var. neoformans JEC21	conserved hypothetical protein [Cryptococcus neoformans var.
CrNeoCCNV1	AAW46769	57230459	Cryptococcus neoformans var. neoformans JEC21	hypothetical protein CNM02020 [Cryptococcus neoformans var.
CrNeoCCNV2	EAL18932	50256205	Cryptococcus neoformans var. neoformans B-3501A	hypothetical protein CNBI1930 [Cryptococcus neoformans var.
CrNeoCCNV3	EAL19638	50256920	Cryptococcus neoformans var. neoformans B-3501A	hypothetical protein CNBG2660 [Cryptococcus neoformans var.
CrNeoCCNV4	EAL20205	50257500	Cryptococcus neoformans var. neoformans B-3501A	hypothetical protein CNBF0170 [Cryptococcus neoformans var.
CrNeoCCNV5	EAL23063	50260406	Cryptococcus neoformans var. neoformans B-3501A	hypothetical protein CNBA5880 [Cryptococcus neoformans var.
CrPalS	ACU12296	255506305	Crocodylus palustris	Sox9 [Crocodylus palustris].
CrRusSDRY	AAX21544	60476858	Crocidura russula	sex determining region Y protein, partial [Crocidura russula].
CrRusSDRY1	AAX21545	60476860	Crocidura russula	sex determining region Y protein, partial [Crocidura russula].
CrRusSDRY2	AAX21546	60476862	Crocidura russula	sex determining region Y protein, partial [Crocidura russula].
CrRusSDRY3	AAX21547	60476864	Crocidura russula	sex determining region Y protein, partial [Crocidura russula].
CrRusSDRY4	AAX21548	60476866	Crocidura russula	sex determining region Y protein, partial [Crocidura russula].
CrRusSDRY5	AAX21549	60476868	Crocidura russula	sex determining region Y protein, partial [Crocidura russula].
CrRusSDRY6	AAX21550	60476870	Crocidura russula	sex determining region Y protein, partial [Crocidura russula].
CrRusSDRY7	AAX21551	60476872	Crocidura russula	sex determining region Y protein, partial [Crocidura russula].
CrRusSDRY8	AAX21552	60476874	Crocidura russula	sex determining region Y protein, partial [Crocidura russula].
CrRusSDRY9	AAX21553	60476876	Crocidura russula	sex determining region Y protein, partial [Crocidura russula].
CrSuaDBDHP	CAA62375	1666059	Crocidura suaveolens	DNA binding domain HMG-box, partial [Crocidura suaveolens].
CtIdeHBSP	ABG37100	109675353	Ctenopharyngodon idella	HMG box protein Sox 1, partial [Ctenopharyngodon idella].
CtIdeHBSP1	ABG37101	109675355	Ctenopharyngodon idella	HMG box protein Sox 3, partial [Ctenopharyngodon idella].
CtIdeHBSP2	ABG37102	109675357	Ctenopharyngodon idella	HMG box protein Sox 2, partial [Ctenopharyngodon idella].
CtIdeHBSP3	ABG37103	109675359	Ctenopharyngodon idella	HMG box protein Sox 4a, partial [Ctenopharyngodon idella].
CtIdeHBSP4	ABG37104	109675361	Ctenopharyngodon idella	HMG box protein Sox4b, partial [Ctenopharyngodon idella].
CtIdeHBSP5	ABG37105	109675363	Ctenopharyngodon idella	HMG box protein Sox11a, partial [Ctenopharyngodon idella].
CtIdeHBSP6	ABG37106	109675365	Ctenopharyngodon idella	HMG box protein Sox11b, partial [Ctenopharyngodon idella].
CtIdeHBSP7	ABG37107	109675367	Ctenopharyngodon idella	HMG box protein Sox12, partial [Ctenopharyngodon idella].
CtIdeHBSP8	ABG37108	109675369	Ctenopharyngodon idella	HMG box protein Sox14a, partial [Ctenopharyngodon idella].
CtIdeHBSP9	ABG37109	109675371	Ctenopharyngodon idella	HMG box protein Sox14b, partial [Ctenopharyngodon idella].
CtIdeHBS10	ABG37110	109675373	Ctenopharyngodon idella	HMG box protein Sox21a, partial [Ctenopharyngodon idella].
CtIdeHBS11	ABG37111	109675375	Ctenopharyngodon idella	HMG box protein Sox21b, partial [Ctenopharyngodon idella].
CtIdeSPP	ABW24734	158264379	Ctenopharyngodon idella	Sox9, partial [Ctenopharyngodon idella].
CtIdeSPP1	ACF74533	194475164	Ctenopharyngodon idella	Sox1, partial [Ctenopharyngodon idella].
CyCarHTFSP	AAO67242	29242817	Cyprinus carpio	HMG-box transcription factor Sox1, partial [Cyprinus carpio].
CyCarHTFS1	AAO67243	29242819	Cyprinus carpio	HMG-box transcription factor Sox4b, partial [Cyprinus carpio].
CyCarHTFS2	AAO67244	29242821	Cyprinus carpio	HMG-box transcription factor Sox9c, partial [Cyprinus carpio].
CyCarHTFS3	AAO67245	29242823	Cyprinus carpio	HMG-box transcription factor Sox9b, partial [Cyprinus carpio].
CyCarHTFS4	AAO67246	31747581	Cyprinus carpio	HMG-box transcription factor Sox9a, partial [Cyprinus carpio].
CyCarHTFS5	AAO67247	29242827	Cyprinus carpio	HMG-box transcription factor Sox9c, partial [Cyprinus carpio].
CyCarHTFS6	AAO67248	29242829	Cyprinus carpio	HMG-box transcription factor Sox9b, partial [Cyprinus carpio].
CyCarHTFS7	AAO67249	29242831	Cyprinus carpio	HMG-box transcription factor Sox9a, partial [Cyprinus carpio].
CyCarHTFS8	AAP83938	32481083	Cyprinus carpio	HMG-box transcription factor Sox4a, partial [Cyprinus carpio].
CyCarHTFS9	AAP83939	32481085	Cyprinus carpio	HMG-box transcription factor Sox21a, partial [Cyprinus carpio].
CyCarHTF10	AAP83940	32481087	Cyprinus carpio	HMG-box transcription factor Sox21b, partial [Cyprinus carpio].
CyCarHTF11	AAP83941	32481089	Cyprinus carpio	HMG-box transcription factor Sox11a, partial [Cyprinus carpio].
CyCarHTF12	AAP83942	32481093	Cyprinus carpio	HMG-box transcription factor Sox11b, partial [Cyprinus carpio].
CyCarHTF13	AAX56088	61808324	Cyprinus carpio	HMG-box transcription factor Sox9b [Cyprinus carpio].
CyCarTFSP	ACF49007	194323102	Cyprinus carpio	transcription factor Sox11, partial [Cyprinus carpio].
CyCarTFSP1	ACF49008	194323104	Cyprinus carpio	transcription factor Sox9b, partial [Cyprinus carpio].
CyColSPP	ABX46631	160694407	Cygnus columbianus	Sox2, partial [Cygnus columbianus].
CyCriSDRY	AAR10369	38049123	Cystophora cristata	sex determining region Y protein [Cystophora cristata].
CyPyrS	BAD24665	49204505	Cynops pyrrhogaster	SOX1 [Cynops pyrrhogaster].
CySemTFSP	ABW87297	159024073	Cynoglossus semilaevis	transcription factor Sox9, partial [Cynoglossus semilaevis].
CySemTFSP1	ABW87298	159024075	Cynoglossus semilaevis	transcription factor Sox10, partial [Cynoglossus semilaevis].
CySemSHB	ACY05958	261887561	Cynoglossus semilaevis	SRY-related HMG box protein 9a [Cynoglossus semilaevis].
DaDamS	ABK91726	118429243	Dama dama	SRY [Dama dama].
DaPulDPP	EFX60405	321444440	Daphnia pulex	hypothetical protein DAPPUDRAFT_19853, partial [Daphnia pulex].
DaPulD1	EFX64340	321453063	Daphnia pulex	hypothetical protein DAPPUDRAFT_305068 [Daphnia pulex].
DaPulD2	EFX65503	321454328	Daphnia pulex	hypothetical protein DAPPUDRAFT_303621 [Daphnia pulex].
DaPulD3	EFX66881	321455757	Daphnia pulex	hypothetical protein DAPPUDRAFT_189566 [Daphnia pulex].
DaPulDPP1	EFX68556	321457470	Daphnia pulex	hypothetical protein DAPPUDRAFT_37735, partial [Daphnia pulex].
DaPulS	EFX69377	321458307	Daphnia pulex	SOX100B-like protein [Daphnia pulex].
DaPulD4	EFX69683	321458618	Daphnia pulex	hypothetical protein DAPPUDRAFT_258227 [Daphnia pulex].
DaPulD5	EFX69684	321458619	Daphnia pulex	hypothetical protein DAPPUDRAFT_328870 [Daphnia pulex].
DaPulD6	EFX72246	321461212	Daphnia pulex	hypothetical protein DAPPUDRAFT_201206 [Daphnia pulex].
DaPulMMM	EFX72573	321461542	Daphnia pulex	putative MLH2, MutL protein 2 [Daphnia pulex].
DaPulDPP2	EFX72599	321461568	Daphnia pulex	hypothetical protein DAPPUDRAFT_37759, partial [Daphnia pulex].
DaPulDPP3	EFX75172	321464162	Daphnia pulex	hypothetical protein DAPPUDRAFT_199562, partial [Daphnia pulex].
DaPulDPP4	EFX75686	321464680	Daphnia pulex	hypothetical protein DAPPUDRAFT_37711, partial [Daphnia pulex].
DaPulDPP5	EFX77661	321466667	Daphnia pulex	hypothetical protein DAPPUDRAFT_8813, partial [Daphnia pulex].
DaPulD7	EFX79157	321468171	Daphnia pulex	hypothetical protein DAPPUDRAFT_104634 [Daphnia pulex].
DaPulD8	EFX79816	321468833	Daphnia pulex	hypothetical protein DAPPUDRAFT_304382 [Daphnia pulex].
DaPulDPP6	EFX82039	321471065	Daphnia pulex	hypothetical protein DAPPUDRAFT_35405, partial [Daphnia pulex].
DaPulD9	EFX83490	321472520	Daphnia pulex	hypothetical protein DAPPUDRAFT_301929 [Daphnia pulex].
DaPulD10	EFX83491	321472521	Daphnia pulex	hypothetical protein DAPPUDRAFT_315773 [Daphnia pulex].
DaPulDPP7	EFX83926	321472958	Daphnia pulex	hypothetical protein DAPPUDRAFT_37708, partial [Daphnia pulex].
DaPulD11	EFX85008	321474042	Daphnia pulex	hypothetical protein DAPPUDRAFT_314512 [Daphnia pulex].
DaPulD12	EFX86246	321475283	Daphnia pulex	hypothetical protein DAPPUDRAFT_313324 [Daphnia pulex].
DaPulD13	EFX86576	321475614	Daphnia pulex	hypothetical protein DAPPUDRAFT_236433 [Daphnia pulex].
DaPulD14	EFX87125	321476164	Daphnia pulex	hypothetical protein DAPPUDRAFT_221844 [Daphnia pulex].
DaPulD15	EFX87508	321476548	Daphnia pulex	hypothetical protein DAPPUDRAFT_306496 [Daphnia pulex].
DaPulD16	EFX89813	321478856	Daphnia pulex	hypothetical protein DAPPUDRAFT_232871 [Daphnia pulex].
DaPulDPP8	EFX90214	321479258	Daphnia pulex	hypothetical protein DAPPUDRAFT_39527, partial [Daphnia pulex].
DaPulDPP9	EFX90217	321479261	Daphnia pulex	hypothetical protein DAPPUDRAFT_18307, partial [Daphnia pulex].
DaPulDPP10	EFX90218	321479262	Daphnia pulex	hypothetical protein DAPPUDRAFT_37091, partial [Daphnia pulex].
DaPulDPP11	EFX90219	321479263	Daphnia pulex	hypothetical protein DAPPUDRAFT_39618, partial [Daphnia pulex].
DaRerHTF	AAC64609	3769679	Danio rerio	HMG-box transcription factor [Danio rerio].
DaRerTRS	AAD00561	4099263	Danio rerio	transcriptional regulator Sox-11A [Danio rerio].
DaRerTRS1	AAD00562	4099265	Danio rerio	transcriptional regulator Sox-11B [Danio rerio].
DaRerTRS2	AAD00563	4099267	Danio rerio	transcriptional regulator Sox-21 [Danio rerio].
DaRerLEBFL	AF136454_1	5281349	Danio rerio	lymphocyte enhancer binding factor 1 Lef1 [Danio rerio].
DaRerTFTP	AF136455_1	5281351	Danio rerio	transcription factor Tcf4, partial [Danio rerio].
DaRerTFTP1	AF136456_1	5281354	Danio rerio	transcription factor Tcf3b, partial [Danio rerio].
DaRerDBB	AF101266_1	6448790	Danio rerio	DNA binding protein [Danio rerio].
DaRerHTFS	AF168614_1	13489284	Danio rerio	HMG-box transcription factor Sox17 [Danio rerio].
DaRerHBTFS	AF277096_1	9964081	Danio rerio	HMG box transcription factor Sox9a [Danio rerio].
DaRerHBTF1	AF277097_1	9964083	Danio rerio	HMG box transcription factor Sox9b [Danio rerio].
DaRerSRMAA	AAH44363	76496509	Danio rerio	SWI/SNF related, matrix associated, actin dependent regulator of
DaRerHGB	AAH45917	28279681	Danio rerio	High-mobility group box 1 [Danio rerio].
DaRerW	AAH46014	28279730	Danio rerio	Wu:fb33b12 protein, partial [Danio rerio].
DaRerTFLTS	AAH53135	31419744	Danio rerio	Transcription factor 7-like 1a (T-cell specific, HMG-box) [Danio
DaRerZ	AAH55140	32766637	Danio rerio	Zgc:63557 [Danio rerio].
DaRerSCG	AAH56274	33604114	Danio rerio	SRY-box containing gene 21a [Danio rerio].
DaRerSCG1	AAH56564	68085022	Danio rerio	SRY-box containing gene 4a [Danio rerio].
DaRerSCG2	AAH56743	34784528	Danio rerio	SRY-box containing gene 2 [Danio rerio].
DaRerSCG3	AAH56835	34783811	Danio rerio	SRY-box containing gene 19b [Danio rerio].
DaRerSCG4	AAH64664	40352712	Danio rerio	SRY-box containing gene 4b [Danio rerio].
DaRerSCG5	AAH65354	68085409	Danio rerio	SRY-box containing gene 4a [Danio rerio].
DaRerSCG6	AAH65639	41351109	Danio rerio	SRY-box containing gene 21a [Danio rerio].
DaRerSCG7	AAH65656	41351030	Danio rerio	SRY-box containing gene 2 [Danio rerio].
DaRerSRMA1	AAH66435	42542933	Danio rerio	SWI/SNF related, matrix associated, actin dependent regulator of
DaRerS1	AAH67133	45501110	Danio rerio	Sox9b protein [Danio rerio].
DaRerZ1	AAH67145	45501153	Danio rerio	Zgc:77466 [Danio rerio].
DaRerHGB1	AAH67193	45595607	Danio rerio	High-mobility group box 1 [Danio rerio].
DaRerSCG8	AAH75872	49901261	Danio rerio	SRY-box containing gene 7 [Danio rerio].
DaRerSCG9	AAH76326	49904596	Danio rerio	SRY-box containing gene 1a [Danio rerio].
DaRerT1	AAH77091	50417159	Danio rerio	Tcf7l2 protein, partial [Danio rerio].
DaRerS2	AAH78221	50418474	Danio rerio	Sox19a protein [Danio rerio].
DaRerU	AAH78230	50418158	Danio rerio	Ubtf protein, partial [Danio rerio].
DaRerS3	AAH78333	50418471	Danio rerio	Sox10 protein [Danio rerio].
DaRerHGB2	AAH81415	51858850	Danio rerio	High-mobility group box 2 [Danio rerio].
DaRerH1	AAH81424	51858856	Danio rerio	Hmgb3b protein, partial [Danio rerio].
DaRerSCG10	AAH86959	56268792	Danio rerio	SRY-box containing gene 17 [Danio rerio].
DaRerU1	AAH90308	59862113	Danio rerio	Ubtf protein, partial [Danio rerio].
DaRerSCG11	AAH92845	62202228	Danio rerio	SRY-box containing gene 3 [Danio rerio].
DaRerS4	AAH93134	62205311	Danio rerio	Sox9a protein [Danio rerio].
DaRerHGB3	AAH93186	62202670	Danio rerio	High-mobility group box 3b [Danio rerio].
DaRerHGG	AAH95120	63102360	Danio rerio	High-mobility group 20B [Danio rerio].
DaRerSCGB	AAH95366	63101902	Danio rerio	SRY-box containing gene 21 b [Danio rerio].
DaRerZ2	AAH95740	63102018	Danio rerio	Zgc:112297 [Danio rerio].
DaRerSCG12	AAH96992	66911175	Danio rerio	SRY-box containing gene 1a [Danio rerio].
DaRerSCG13	AAH97087	67678092	Danio rerio	SRY-box containing gene 32 [Danio rerio].
DaRerSCG14	AAH99993	71534095	Danio rerio	SRY-box containing gene 8 [Danio rerio].
DaRerU2	AAI07607	77748442	Danio rerio	Ubtf protein, partial [Danio rerio].
DaRerZ3	AAI07992	81294190	Danio rerio	Zgc:123215 [Danio rerio].
DaRerL1	AAI08004	79151969	Danio rerio	LOC559853 protein, partial [Danio rerio].
DaRerSCG15	AAI08034	79158632	Danio rerio	SRY-box containing gene 14 [Danio rerio].
DaRerU3	AAI15119	92097671	Danio rerio	Ubtf protein, partial [Danio rerio].
DaRerS5	AAI15165	92096385	Danio rerio	Sox11a protein [Danio rerio].
DaRerUFIP	AAI17598	108742137	Danio rerio	Unknown (protein for IMAGE:7223102), partial [Danio rerio].
DaRerU4	AAI21725	111309249	Danio rerio	Ubtf protein, partial [Danio rerio].
DaRerZ4	AAI24668	115528122	Danio rerio	Zgc:153358 [Danio rerio].
DaRerUFIP1	AAI27564	118341423	Danio rerio	Unknown (protein for IMAGE:7062873), partial [Danio rerio].
DaRerU5	AAI29253	120537680	Danio rerio	Ubtf protein, partial [Danio rerio].
DaRerZ5	AAI33952	126632105	Danio rerio	Zgc:162335 protein [Danio rerio].
DaRerHGG1	AAI34980	134025299	Danio rerio	High-mobility group 20B [Danio rerio].
DaRerH2	AAI39584	141795291	Danio rerio	Hmgb3a protein [Danio rerio].
DaRerSCG16	AAI39606	141795609	Danio rerio	SRY-box containing gene 11a [Danio rerio].
DaRerU6	AAI42748	148744661	Danio rerio	Ubtf protein, partial [Danio rerio].
DaRerZ6	AAI46745	148922135	Danio rerio	Zgc:165618 protein [Danio rerio].
DaRerH3	AAI52619	156914901	Danio rerio	Hmgb2 protein [Danio rerio].
DaRerSCG17	AAI54496	159155893	Danio rerio	SRY-box containing gene 1b [Danio rerio].
DaRerSCG18	AAI55139	160773677	Danio rerio	SRY-box containing gene 3 [Danio rerio].
DaRerZ7	AAI55840	161611626	Danio rerio	Zgc:175137 protein [Danio rerio].
DaRerLEBF1	AAI62097	190339226	Danio rerio	Lymphocyte enhancer binding factor 1 [Danio rerio].
DaRerT2	AAI63229	190339098	Danio rerio	Tcf7 protein [Danio rerio].
DaRerSCG19	AAI63449	190339896	Danio rerio	SRY-box containing gene 5 [Danio rerio].
DaRerS6	AAI63868	190340062	Danio rerio	Sox10 protein [Danio rerio].
DaRerS7	AAI63883	190340266	Danio rerio	Sox10 protein [Danio rerio].
DaRerTFLT1	AAI63927	190337790	Danio rerio	Transcription factor 7-like 2 (T-cell specific, HMG-box) [Danio
DaRerS8	AAI64369	197246979	Danio rerio	Sox11a protein [Danio rerio].
DaRerC	AAK14780	14549154	Danio rerio	casanova [Danio rerio].
DaRerC1	AF362749_1	14586965	Danio rerio	casanova [Danio rerio].
DaRerHTFS1	AF402677_1	15148890	Danio rerio	HMG-box transcription factor Sox10 [Danio rerio].
DaRerTFS	AAM13695	24429611	Danio rerio	transcription factor sox9a [Danio rerio].
DaRerTFS1	AAM13696	24429613	Danio rerio	transcription factor sox9a [Danio rerio].
DaRerMTFS	AAM13697	24429615	Danio rerio	mutant transcription factor sox9a [Danio rerio].
DaRerTFTVS	AF507954_1	21105496	Danio rerio	transcription factor Tcf4 variant S9 [Danio rerio].
DaRerTFTVM	AF507955_1	21105498	Danio rerio	transcription factor Tcf4 variant M9 [Danio rerio].
DaRerTFTV1	AF507956_1	21105500	Danio rerio	transcription factor Tcf4 variant M5-9b [Danio rerio].
DaRerTFTVL	AF507957_1	21105502	Danio rerio	transcription factor Tcf4 variant L5-9 [Danio rerio].
DaRerTFTV2	AF507958_1	21105504	Danio rerio	transcription factor Tcf4 variant L5-9b [Danio rerio].
DaRerTFF	AAO65958	29169215	Danio rerio	T-cell factor 3b [Danio rerio].
DaRerS9	AAP79985	32331001	Danio rerio	Sox3 [Danio rerio].
DaRerS10	AAQ72474	34452016	Danio rerio	Sox4a [Danio rerio].
DaRerS11	AAQ72475	34452018	Danio rerio	Sox4b [Danio rerio].
DaRerHGB4	AAQ97791	37681827	Danio rerio	high-mobility group box 1 [Danio rerio].
DaRerS12	AAQ97990	37682127	Danio rerio	SRY-box 7 [Danio rerio].
DaRerS13	AAS47833	44829157	Danio rerio	Sox21b [Danio rerio].
DaRerHTFSP	AAV59015	55715624	Danio rerio	HMG-box transcription factor Sox9b, partial [Danio rerio].
DaRerTFIB	AAV84015	56182525	Danio rerio	T-cell factor 7 isoform B [Danio rerio].
DaRerTFIC	AAV84016	56182527	Danio rerio	T-cell factor 7 isoform C [Danio rerio].
DaRerS14	AAW58005	57902449	Danio rerio	SRY-box-containing protein 5 [Danio rerio].
DaRerS15	AAX73357	62184095	Danio rerio	Sox8 [Danio rerio].
DaRerSCC	ACB38138	170786294	Danio rerio	SRY-box containing protein 6 [Danio rerio].
DaRerSTF	BAB68398	15721898	Danio rerio	sox transcription factor 226D7 [Danio rerio].
DaRerS16	BAD11369	84871724	Danio rerio	Sox3 [Danio rerio].
DaRerTFS2	BAE48581	82568652	Danio rerio	transcription factor SOX1A [Danio rerio].
DaRerTFS3	BAE48582	82568654	Danio rerio	transcription factor SOX1B [Danio rerio].
DaRerTFS4	BAE48583	82568656	Danio rerio	transcription factor SOX2 [Danio rerio].
DaRerTFS5	BAE48584	82568658	Danio rerio	transcription factor SOX3 [Danio rerio].
DaRerTFS6	BAE48585	82568660	Danio rerio	transcription factor SOX19A [Danio rerio].
DaRerTFS7	BAE48586	82568662	Danio rerio	transcription factor SOX19B [Danio rerio].
DaRerSPP	BAE78525	85719123	Danio rerio	sox-lz, partial [Danio rerio].
DaRerTFID	BAF62165	146455173	Danio rerio	T-cell factor 7 isoform D [Danio rerio].
DaRerZSS	CAA56221	507056	Danio rerio	Zf Sox 19 [Danio rerio].
DaRerS17	CAB87378	7572945	Danio rerio	Sox 11a protein [Danio rerio].
DaRerS18	CAB87379	7572947	Danio rerio	Sox 11b protein [Danio rerio].
DaRerS19	CAC10492	10443169	Danio rerio	Sox31 protein [Danio rerio].
DaRerNHUBT	CAD43431	22204249	Danio rerio	novel protein similar to human upstream binding transcription
DaRerSNHP	CAD43440	22204384	Danio rerio	SI:dZ72B14.2 (novel protein similar to human postmeiotic
DaRerSCG20	CAD60660	27801587	Danio rerio	SRY-box containing gene 21a [Danio rerio].
DaRerS20	CAE18168	50874150	Danio rerio	sox4 protein [Danio rerio].
DaRerNHARS	CAE30434	33468595	Danio rerio	novel protein similar to human and rodent SRY (sex determining
DaRerSCG21	CAH69051	55251267	Danio rerio	SRY-box containing gene 11b [Danio rerio].
DaRerSSDRY	CAI20690	56207473	Danio rerio	SRY (sex determining region Y)-box 7 [Danio rerio].
DaRerNVSSD	CAI20915	94733034	Danio rerio	novel protein similar to vertebrate SRY (sex determining region
DaRerNVCHD	CAK04877	94732832	Danio rerio	novel protein similar to vertebrate capicua homolog (Drosophila)
DaRerNVCH1	CAK04947	94732826	Danio rerio	novel protein similar to vertebrate capicua homolog (Drosophila)
DaRerNVSS1	CAK04950	94734113	Danio rerio	novel protein similar to vertebrate SRY (sex determining region
DaRerNVHGN	CAK05091	94732481	Danio rerio	novel protein similar to vertebrate high-mobility group 20B
DaRerSSDR1	CAK05181	94733712	Danio rerio	SRY (sex determining region Y)-box 4 [Danio rerio].
DaRerNHHMG	CAK10914	94733001	Danio rerio	novel HMG (high mobility group) box domain containing protein
DaRerSCG22	CAM13211	122890763	Danio rerio	SRY-box containing gene 19 [Danio rerio].
DaRerNHAMM	CAP09345	157885939	Danio rerio	novel protein similar to human and mouse myeloid/lymphoid or
DaRerPPSIS	CAQ13467	169154365	Danio rerio	PMS1 postmeiotic segregation increased 1 (S. cerevisiae) [Danio
DaRerTFLT2	CAQ13649	169154018	Danio rerio	transcription factor 7-like 1b (T-cell specific, HMG-box), partial
DaRerNUBTF	CAQ14013	169154810	Danio rerio	novel protein similar to upstream binding transcription factor, RNA
DaRerNUBT1	CAQ14014	169154811	Danio rerio	novel protein similar to upstream binding transcription factor, RNA
DaRerNUBT2	CAQ14015	169154812	Danio rerio	novel protein similar to upstream binding transcription factor, RNA
DaRerNUBT3	CAQ14016	169154813	Danio rerio	novel protein similar to upstream binding transcription factor, RNA
DaRerNTSH	CAQ14859	169145680	Danio rerio	novel protein similar to thymocyte selection-associated high
DaRerNHHGP	CAQ14968	169158085	Danio rerio	novel protein similar to human high-mobility group protein 2-like 1
DaRerSCG23	CAQ15644	169158696	Danio rerio	SRY-box containing gene 1a [Danio rerio].
DaRerPPSI1	CAQ15724	169145696	Danio rerio	PMS1 postmeiotic segregation increased 1 (S. cerevisiae) [Danio
DaRerSCGB1	CAX12766	220679658	Danio rerio	SRY-box containing gene 21 b [Danio rerio].
DaRerHGB5	CAX12897	220673307	Danio rerio	high-mobility group box 2 [Danio rerio].
DaRerHGB6	CAX12898	220673308	Danio rerio	high-mobility group box 2 [Danio rerio].
DaRerSCG24	CAX13546	220675909	Danio rerio	SRY-box containing gene 1b [Danio rerio].
DaRerLEBF2	CAX13858	220679223	Danio rerio	lymphocyte enhancer binding factor 1 [Danio rerio].
DaRerSSRP	CAX14159	220678486	Danio rerio	structure specific recognition protein 1b, partial [Danio rerio].
DeCapSDRYP	AAT66031	49425341	Delphinus capensis	sex determining region Y, partial [Delphinus capensis].
DeDelTDF	BAC75654	30016733	Delphinus delphis	testis determining factor [Delphinus delphis].
DeLeuTDF	BAC75650	30016725	Delphinapterus leucas	testis determining factor [Delphinapterus leucas].
DeVarH	AAO92280	29825377	Dermacentor variabilis	putative HMG-like protein [Dermacentor variabilis].
DiImpHSP	ABY85277	166218468	diploid improved red crucian carp	HMG-box sox protein 1, partial [diploid improved red crucian carp].
DiImpHSPDI	ABY85278	166218470	diploid improved red crucian carp	HMG-box sox protein 11, partial [diploid improved red crucian
DiImpHSP1	ABY85279	166218474	diploid improved red crucian carp	HMG-box sox protein 9, partial [diploid improved red crucian carp].
DiImpHSPD1	ABY85280	166218478	diploid improved black crucian carp	HMG-box sox protein 21, partial [diploid improved black crucian
DiImpHSPD2	ABY85282	166218485	diploid improved black crucian carp	HMG-box sox protein 9, partial [diploid improved black crucian
DiImpHSPD3	ABY85283	166218487	diploid improved black crucian carp	HMG-box sox protein 4, partial [diploid improved black crucian
DiLabSPP	AAO91657	37955032	Dicentrarchus labrax	Sox 10, partial [Dicentrarchus labrax].
DiLabHBSP	AAP79910	32330830	Dicentrarchus labrax	HMG box protein Sox 1-1, partial [Dicentrarchus labrax].
DiLabHBSP1	AAP79911	32330832	Dicentrarchus labrax	HMG box protein Sox 1-2, partial [Dicentrarchus labrax].
DiLabHBSP2	AAP79912	32330834	Dicentrarchus labrax	HMG box protein Sox 2, partial [Dicentrarchus labrax].
DiLabHBSP3	AAP79913	32330836	Dicentrarchus labrax	HMG box protein Sox 3, partial [Dicentrarchus labrax].
DiLabHBSP4	AAP79914	32330838	Dicentrarchus labrax	HMG box protein Sox 4-1, partial [Dicentrarchus labrax].
DiLabHBSP5	AAP79915	32330840	Dicentrarchus labrax	HMG box protein Sox 4-2, partial [Dicentrarchus labrax].
DiLabHBSP6	AAP79916	32330842	Dicentrarchus labrax	HMG box protein Sox 31-1, partial [Dicentrarchus labrax].
DiLabHBSP7	AAP79917	32330844	Dicentrarchus labrax	HMG box protein Sox 31-2, partial [Dicentrarchus labrax].
DiLabHBSP8	AAP79918	32330846	Dicentrarchus labrax	HMG box protein Sox 14-2, partial [Dicentrarchus labrax].
DiLabHBSP9	AAP79919	32330848	Dicentrarchus labrax	HMG box protein Sox 21, partial [Dicentrarchus labrax].
DiLabHBS10	AAP79920	32330850	Dicentrarchus labrax	HMG box protein Sox 9-1, partial [Dicentrarchus labrax].
DiLabHBS11	AAP79921	32330852	Dicentrarchus labrax	HMG box protein Sox 9-2, partial [Dicentrarchus labrax].
DiLabHBS12	AAP79922	32330854	Dicentrarchus labrax	HMG box protein Sox 17, partial [Dicentrarchus labrax].
DiLabS1	ACI29954	208657232	Dicentrarchus labrax	Sox17 protein [Dicentrarchus labrax].
DiLabTFS	CBN80608	317418570	Dicentrarchus labrax	Transcription factor SOX-13 [Dicentrarchus labrax].
DiLabTSHMG	CBN80805	317418767	Dicentrarchus labrax	Thymocyte selection-associated high mobility group box protein TOX
DiLabTHMGB	CBN80806	317418768	Dicentrarchus labrax	TOX high mobility group box family member 2 [Dicentrarchus labrax].
DiLabTFS1	CBN81184	317419147	Dicentrarchus labrax	Transcription factor Sox-8 [Dicentrarchus labrax].
DiLabS2	CBN81190	317419153	Dicentrarchus labrax	SOX9 [Dicentrarchus labrax].
DiLabSCG	CBN82089	317420053	Dicentrarchus labrax	SRY-box containing gene 32 [Dicentrarchus labrax].
DiLabTFS2	CBN82090	317420054	Dicentrarchus labrax	Transcription factor SOX-17 [Dicentrarchus labrax].
DiMegHTFSP	ADJ80445	300217897	diploid Megalobrama amblycephala x Xenocypris davidi	HMG-box transcription factor Sox11, partial [diploid Megalobrama
DiMegHTFS1	ADJ80450	300217907	diploid Megalobrama amblycephala x Xenocypris davidi	HMG-box transcription factor Sox9, partial [diploid Megalobrama
DiMegHTFS2	AEI17780	336126641	diploid Megalobrama amblycephala x Xenocypris davidi	HMG-box transcription factor Sox9, partial [diploid Megalobrama
DiRufTFSP	AAR19300	38374217	Dinodon rufozonatum	transcription factor Sox3, partial [Dinodon rufozonatum].
DiRufTFSP1	AAR19301	38374219	Dinodon rufozonatum	transcription factor Sox4, partial [Dinodon rufozonatum].
DiRufTFSP2	AAR19302	38374221	Dinodon rufozonatum	transcription factor Sox22, partial [Dinodon rufozonatum].
DiXenHTFSP	ADJ80447	300217901	diploid Xenocypris davidi x Megalobrama amblycephala	HMG-box transcription factor Sox11, partial [diploid Xenocypris
DiXenHTFS1	ADJ80448	300217903	diploid Xenocypris davidi x Megalobrama amblycephala	HMG-box transcription factor Sox9, partial [diploid Xenocypris
DrAnaG	EDV30236	190614712	Drosophila ananassae	GF23180 [Drosophila ananassae].
DrAnaG1	EDV31834	190616310	Drosophila ananassae	GF15546 [Drosophila ananassae].
DrAnaG2	EDV33763	190618239	Drosophila ananassae	GF19131 [Drosophila ananassae].
DrAnaG3	EDV33976	190618452	Drosophila ananassae	GF20527 [Drosophila ananassae].
DrAnaG4	EDV34514	190618990	Drosophila ananassae	GF20922 [Drosophila ananassae].
DrAnaG5	EDV34807	190619283	Drosophila ananassae	GF19115 [Drosophila ananassae].
DrAnaG6	EDV35474	190619950	Drosophila ananassae	GF12460 [Drosophila ananassae].
DrAnaG7	EDV35622	190620098	Drosophila ananassae	GF19805 [Drosophila ananassae].
DrAnaG8	EDV36279	190620755	Drosophila ananassae	GF12887 [Drosophila ananassae].
DrAnaG9	EDV36301	190620777	Drosophila ananassae	GF12898 [Drosophila ananassae].
DrAnaG10	EDV36471	190620947	Drosophila ananassae	GF11938 [Drosophila ananassae].
DrAnaG11	EDV37061	190621537	Drosophila ananassae	GF11622 [Drosophila ananassae].
DrAnaG12	EDV37063	190621539	Drosophila ananassae	GF13265 [Drosophila ananassae].
DrAnaG13	EDV38642	190623118	Drosophila ananassae	GF19332 [Drosophila ananassae].
DrAnaG14	EDV39238	190623714	Drosophila ananassae	GF25204 [Drosophila ananassae].
DrAnaG15	EDV39239	190623715	Drosophila ananassae	GF25205 [Drosophila ananassae].
DrAnaG16	EDV39240	190623716	Drosophila ananassae	GF25206 [Drosophila ananassae].
DrAnaG17	EDV40264	190624740	Drosophila ananassae	GF24025 [Drosophila ananassae].
DrAnaG18	EDV41777	190626253	Drosophila ananassae	GF17645 [Drosophila ananassae].
DrAnaG19	EDV43127	190627603	Drosophila ananassae	GF18333 [Drosophila ananassae].
DrAnaG20	EDV43281	190627757	Drosophila ananassae	GF18413 [Drosophila ananassae].
DrAnaG21	EDV44183	190628659	Drosophila ananassae	GF18856 [Drosophila ananassae].
DrAnaG22	EDV44786	190629369	Drosophila ananassae	GF20041 [Drosophila ananassae].
DrEreG	EDV45226	190647923	Drosophila erecta	GG16436 [Drosophila erecta].
DrEreG1	EDV45273	190647970	Drosophila erecta	GG16376 [Drosophila erecta].
DrEreG2	EDV46294	190649016	Drosophila erecta	GG18291 [Drosophila erecta].
DrEreG3	EDV46881	190649603	Drosophila erecta	GG17955 [Drosophila erecta].
DrEreG4	EDV47618	190650340	Drosophila erecta	GG19727 [Drosophila erecta].
DrEreG5	EDV48377	190651122	Drosophila erecta	GG15368 [Drosophila erecta].
DrEreG6	EDV48405	190651150	Drosophila erecta	GG23823 [Drosophila erecta].
DrEreG7	EDV50184	190652941	Drosophila erecta	GG14588 [Drosophila erecta].
DrEreG8	EDV51737	190654494	Drosophila erecta	GG13735 [Drosophila erecta].
DrEreG9	EDV51738	190654495	Drosophila erecta	GG13734 [Drosophila erecta].
DrEreG10	EDV51739	190654496	Drosophila erecta	GG13733 [Drosophila erecta].
DrEreG11	EDV52992	190655760	Drosophila erecta	GG11790 [Drosophila erecta].
DrEreG12	EDV53807	190656575	Drosophila erecta	GG12321 [Drosophila erecta].
DrEreG13	EDV54135	190656903	Drosophila erecta	GG11142 [Drosophila erecta].
DrEreG14	EDV55415	190658202	Drosophila erecta	GG22094 [Drosophila erecta].
DrEreG15	EDV55502	190658289	Drosophila erecta	GG20749 [Drosophila erecta].
DrEreG16	EDV55505	190658292	Drosophila erecta	GG22136 [Drosophila erecta].
DrEreG17	EDV56066	190658853	Drosophila erecta	GG22439 [Drosophila erecta].
DrEreG18	EDV56865	190659652	Drosophila erecta	GG19998 [Drosophila erecta].
DrEreG19	EDV56916	190659703	Drosophila erecta	GG22917 [Drosophila erecta].
DrEreG20	EDV58297	190661105	Drosophila erecta	GG25303 [Drosophila erecta].
DrEreG21	EDV59479	190662287	Drosophila erecta	GG10619 [Drosophila erecta].
DrMauSPP	ACD56211	188504186	Drosophila mauritiana	SOX102F, partial [Drosophila mauritiana].
DrMauSPP1	ACD56212	188504188	Drosophila mauritiana	SOX102F, partial [Drosophila mauritiana].
DrMauSPP2	ACD56213	188504190	Drosophila mauritiana	SOX102F, partial [Drosophila mauritiana].
DrMauSPP3	ACD56214	188504192	Drosophila mauritiana	SOX102F, partial [Drosophila mauritiana].
DrMauSPP4	ACD56215	188504194	Drosophila mauritiana	SOX102F, partial [Drosophila mauritiana].
DrMelHMG	AAA28609	157626	Drosophila melanogaster	high mobility group protein [Drosophila melanogaster].
DrMelSRR	AAA28914	290280	Drosophila melanogaster	single-stranded recognition protein [Drosophila melanogaster].
DrMelD	AAA50238	551090	Drosophila melanogaster	DNA-binding protein [Drosophila melanogaster].
DrMelSHD	AAB49673	1519713	Drosophila melanogaster	SOX HMG domain protein [Drosophila melanogaster].
DrMelBSS	AAC28404	3004657	Drosophila melanogaster	bobby sox [Drosophila melanogaster].
DrMelP	AAC47464	1854954	Drosophila melanogaster	pangolin [Drosophila melanogaster].
DrMelD1	AAF46450	7291012	Drosophila melanogaster	dalao [Drosophila melanogaster].
DrMelC	AAF46682	7291251	Drosophila melanogaster	CG9418 [Drosophila melanogaster].
DrMelHZIA	AAF46758	7291329	Drosophila melanogaster	HMG protein Z, isoform A [Drosophila melanogaster].
DrMelHMGDI	AAF46759	7291330	Drosophila melanogaster	high mobility group protein D, isoform A [Drosophila melanogaster].
DrMelSSR	AAF47064	7291642	Drosophila melanogaster	structure specific recognition protein [Drosophila melanogaster].
DrMelC1	AAF47518	7292106	Drosophila melanogaster	CG12104 [Drosophila melanogaster].
DrMelDSIC	AAF48594	22832358	Drosophila melanogaster	dorsal switch protein 1, isoform C [Drosophila melanogaster].
DrMelD2	AAF49753	7294407	Drosophila melanogaster	dichaete [Drosophila melanogaster].
DrMelS1	AAF49754	23093490	Drosophila melanogaster	Sox21b [Drosophila melanogaster].
DrMelS2	AAF49756	7294410	Drosophila melanogaster	Sox21a [Drosophila melanogaster].
DrMelBSIB	AAF50823	7295510	Drosophila melanogaster	bobby sox, isoform B [Drosophila melanogaster].
DrMelS3	AAF52712	7297454	Drosophila melanogaster	SoxNeuro [Drosophila melanogaster].
DrMelCIA	AAF55751	23171785	Drosophila melanogaster	capicua, isoform A [Drosophila melanogaster].
DrMelMTFAI	AAF55779	23176007	Drosophila melanogaster	mitochondrial transcription factor A, isoform B [Drosophila
DrMelC2	AAF56010	7300869	Drosophila melanogaster	CG7045 [Drosophila melanogaster].
DrMelCIA1	AAF56011	7300870	Drosophila melanogaster	CG7046, isoform A [Drosophila melanogaster].
DrMelP1	AAF56339	7301208	Drosophila melanogaster	polybromo [Drosophila melanogaster].
DrMelS4	AAF57112	23172744	Drosophila melanogaster	Sox100B [Drosophila melanogaster].
DrMelSBB	AAF58279	10727557	Drosophila melanogaster	Sox box protein 15 [Drosophila melanogaster].
DrMelPIC	AAF59370	22759426	Drosophila melanogaster	pangolin, isoform C [Drosophila melanogaster].
DrMelPIA	AAF59371	22759425	Drosophila melanogaster	pangolin, isoform A [Drosophila melanogaster].
DrMelSIA	AAF59408	7304379	Drosophila melanogaster	Sox102F, isoform A [Drosophila melanogaster].
DrMelB1	AF348329_1	13591766	Drosophila melanogaster	Brahma-associated protein 111kD [Drosophila melanogaster].
DrMelG	AAL13542	16197817	Drosophila melanogaster	GH07353p [Drosophila melanogaster].
DrMelL	AAL13951	16185718	Drosophila melanogaster	LD46483p [Drosophila melanogaster].
DrMelG1	AAL28389	16768340	Drosophila melanogaster	GM02110p [Drosophila melanogaster].
DrMelL1	AAL29005	16769572	Drosophila melanogaster	LD40493p [Drosophila melanogaster].
DrMelL2	AAL29079	16769720	Drosophila melanogaster	LP01188p [Drosophila melanogaster].
DrMelA	AAL48450	17944766	Drosophila melanogaster	AT28425p [Drosophila melanogaster].
DrMelR	AAM11305	20151891	Drosophila melanogaster	RH69145p [Drosophila melanogaster].
DrMelR1	AAM29444	21064429	Drosophila melanogaster	RE28596p [Drosophila melanogaster].
DrMelL3	AAM48362	21392016	Drosophila melanogaster	LD24628p [Drosophila melanogaster].
DrMelA1	AAM50530	21429704	Drosophila melanogaster	AT02631p [Drosophila melanogaster].
DrMelSBIA	AAM68286	21626694	Drosophila melanogaster	Sox box protein 14, isoform A [Drosophila melanogaster].
DrMelPID	AAN06545	22759427	Drosophila melanogaster	pangolin, isoform D [Drosophila melanogaster].
DrMelPIE	AAN06546	22759428	Drosophila melanogaster	pangolin, isoform E [Drosophila melanogaster].
DrMelPIF	AAN06547	22759429	Drosophila melanogaster	pangolin, isoform F [Drosophila melanogaster].
DrMelPIG	AAN06548	22759430	Drosophila melanogaster	pangolin, isoform G [Drosophila melanogaster].
DrMelPIJ	AAN06549	157400020	Drosophila melanogaster	pangolin, isoform J [Drosophila melanogaster].
DrMelDSID	AAN09394	45447020	Drosophila melanogaster	dorsal switch protein 1, isoform D [Drosophila melanogaster].
DrMelDSIA	AAN09395	22832356	Drosophila melanogaster	dorsal switch protein 1, isoform A [Drosophila melanogaster].
DrMelDSIB	AAN09396	22832357	Drosophila melanogaster	dorsal switch protein 1, isoform B [Drosophila melanogaster].
DrMelBSIC	AAN09678	22833194	Drosophila melanogaster	bobby sox, isoform C [Drosophila melanogaster].
DrMelMTFA1	AAN14356	23176006	Drosophila melanogaster	mitochondrial transcription factor A, isoform A [Drosophila
DrMelL4	AAN71269	25012315	Drosophila melanogaster	LD44245p [Drosophila melanogaster].
DrMelS5	AAO45187	28557563	Drosophila melanogaster	SD06504p [Drosophila melanogaster].
DrMelL5	AAQ22517	33589500	Drosophila melanogaster	LD26355p [Drosophila melanogaster].
DrMelPPP	AAQ67543	34420602	Drosophila melanogaster	pangolin, partial [Drosophila melanogaster].
DrMelPPP1	AAQ67544	34420604	Drosophila melanogaster	pangolin, partial [Drosophila melanogaster].
DrMelPPP2	AAQ67545	34420606	Drosophila melanogaster	pangolin, partial [Drosophila melanogaster].
DrMelPPP3	AAQ67546	34420608	Drosophila melanogaster	pangolin, partial [Drosophila melanogaster].
DrMelPPP4	AAQ67547	34420610	Drosophila melanogaster	pangolin, partial [Drosophila melanogaster].
DrMelPPP5	AAQ67548	34420612	Drosophila melanogaster	pangolin, partial [Drosophila melanogaster].
DrMelPPP6	AAQ67549	34420614	Drosophila melanogaster	pangolin, partial [Drosophila melanogaster].
DrMelPPP7	AAQ67550	34420616	Drosophila melanogaster	pangolin, partial [Drosophila melanogaster].
DrMelPPP8	AAQ67551	34420618	Drosophila melanogaster	pangolin, partial [Drosophila melanogaster].
DrMelPPP9	AAQ67552	34420620	Drosophila melanogaster	pangolin, partial [Drosophila melanogaster].
DrMelPPP10	AAQ67553	34420622	Drosophila melanogaster	pangolin, partial [Drosophila melanogaster].
DrMelPPP11	AAQ67554	34420624	Drosophila melanogaster	pangolin, partial [Drosophila melanogaster].
DrMelPPP12	AAQ67555	34420626	Drosophila melanogaster	pangolin, partial [Drosophila melanogaster].
DrMelPPP13	AAQ67556	34420628	Drosophila melanogaster	pangolin, partial [Drosophila melanogaster].
DrMelPPP14	AAQ67557	34420630	Drosophila melanogaster	pangolin, partial [Drosophila melanogaster].
DrMelPPP15	AAQ67558	34420632	Drosophila melanogaster	pangolin, partial [Drosophila melanogaster].
DrMelPPP16	AAQ67559	34420634	Drosophila melanogaster	pangolin, partial [Drosophila melanogaster].
DrMelPPP17	AAQ67560	34420636	Drosophila melanogaster	pangolin, partial [Drosophila melanogaster].
DrMelPPP18	AAQ67561	34420638	Drosophila melanogaster	pangolin, partial [Drosophila melanogaster].
DrMelPPP19	AAQ67562	34420640	Drosophila melanogaster	pangolin, partial [Drosophila melanogaster].
DrMelPPP20	AAQ67563	34420642	Drosophila melanogaster	pangolin, partial [Drosophila melanogaster].
DrMelPPP21	AAQ67564	34420644	Drosophila melanogaster	pangolin, partial [Drosophila melanogaster].
DrMelPPP22	AAQ67565	34420646	Drosophila melanogaster	pangolin, partial [Drosophila melanogaster].
DrMelPPP23	AAQ67566	34420648	Drosophila melanogaster	pangolin, partial [Drosophila melanogaster].
DrMelHPP	AAR82799	40215913	Drosophila melanogaster	HL03718p, partial [Drosophila melanogaster].
DrMelL6	AAR88556	40714597	Drosophila melanogaster	LD16247p [Drosophila melanogaster].
DrMelDSIE	AAS65386	45447019	Drosophila melanogaster	dorsal switch protein 1, isoform E [Drosophila melanogaster].
DrMelL7	AAV36972	54650786	Drosophila melanogaster	LD41296p [Drosophila melanogaster].
DrMelG2	AAX33579	60678145	Drosophila melanogaster	GH23203p [Drosophila melanogaster].
DrMelPIH	AAX52517	61677940	Drosophila melanogaster	pangolin, isoform H [Drosophila melanogaster].
DrMelSIB	AAX52518	61677941	Drosophila melanogaster	Sox102F, isoform B [Drosophila melanogaster].
DrMelI	AAY51517	66571104	Drosophila melanogaster	IP09065p [Drosophila melanogaster].
DrMelI1	AAY51532	66571134	Drosophila melanogaster	IP01552p [Drosophila melanogaster].
DrMelPII	ABC65830	84795111	Drosophila melanogaster	pangolin, isoform I [Drosophila melanogaster].
DrMelL8	ABC86297	85857524	Drosophila melanogaster	LD05430p [Drosophila melanogaster].
DrMelF	ABF17895	94400487	Drosophila melanogaster	FI01112p [Drosophila melanogaster].
DrMelIPP	ABK30919	116875739	Drosophila melanogaster	IP15537p, partial [Drosophila melanogaster].
DrMelRPP	ABK30926	211938745	Drosophila melanogaster	RT01139p, partial [Drosophila melanogaster].
DrMelF1	ABN49244	125660032	Drosophila melanogaster	FI01304p [Drosophila melanogaster].
DrMelRPP1	ABN49450	211938741	Drosophila melanogaster	RT01136p, partial [Drosophila melanogaster].
DrMelCIB	ABW08708	158030311	Drosophila melanogaster	capicua, isoform B [Drosophila melanogaster].
DrMelSPP	ABW90107	159144443	Drosophila melanogaster	Sox14, partial [Drosophila melanogaster].
DrMelF2	ACH92248	201065677	Drosophila melanogaster	FI04109p [Drosophila melanogaster].
DrMelF3	ACH92404	201065989	Drosophila melanogaster	FI07619p [Drosophila melanogaster].
DrMelR2	ACI03583	205361013	Drosophila melanogaster	RE59509p [Drosophila melanogaster].
DrMelFPP	ACK77595	218505869	Drosophila melanogaster	FI03643p, partial [Drosophila melanogaster].
DrMelR3	ACK77665	218506047	Drosophila melanogaster	RE55961p [Drosophila melanogaster].
DrMelR4	ACK77673	260436883	Drosophila melanogaster	RT01036p [Drosophila melanogaster].
DrMelDSIF	ACL82935	220901792	Drosophila melanogaster	dorsal switch protein 1, isoform F [Drosophila melanogaster].
DrMelM1	ACN88630	225380598	Drosophila melanogaster	MIP06616p [Drosophila melanogaster].
DrMelRPP2	ACX32991	260166759	Drosophila melanogaster	RE09522p, partial [Drosophila melanogaster].
DrMelLPP	ACY56901	262359992	Drosophila melanogaster	LD17181p, partial [Drosophila melanogaster].
DrMelHMGD1	ACZ94516	272432624	Drosophila melanogaster	high mobility group protein D, isoform C [Drosophila melanogaster].
DrMelCIB1	ACZ94985	272477107	Drosophila melanogaster	CG7046, isoform B [Drosophila melanogaster].
DrMelR5	AEA30996	327180774	Drosophila melanogaster	RE44118p [Drosophila melanogaster].
DrMelF4	AFC97490	379317123	Drosophila melanogaster	FI18025p1 [Drosophila melanogaster].
DrMelPIR	AFH06766	383293073	Drosophila melanogaster	pangolin, isoform R [Drosophila melanogaster].
DrMelMTFA2	BAB20089	12060501	Drosophila melanogaster	mitochondrial transcription factor A [Drosophila melanogaster].
DrMelMTFA3	BAB62223	15021779	Drosophila melanogaster	mitochondrial transcription factor A [Drosophila melanogaster].
DrMelDPP	CAA46618	938161	Drosophila melanogaster	DSOX-14, partial [Drosophila melanogaster].
DrMelDPP1	CAA46619	938162	Drosophila melanogaster	DSOX-15, partial [Drosophila melanogaster].
DrMelS6	CAA48471	296434	Drosophila melanogaster	SSRP1 [Drosophila melanogaster].
DrMelH1	CAA50468	296943	Drosophila melanogaster	Hmg-D protein [Drosophila melanogaster].
DrMelH2	CAA50469	296945	Drosophila melanogaster	Hmg-Z protein [Drosophila melanogaster].
DrMelMM	CAA57212	587104	Drosophila melanogaster	unnamed protein product [Drosophila melanogaster].
DrMelS7	CAA61938	1150375	Drosophila melanogaster	ssrp2 [Drosophila melanogaster].
DrMelS8	CAA65279	1359612	Drosophila melanogaster	SOX-domain protein [Drosophila melanogaster].
DrMelDBB	CAA70343	2145428	Drosophila melanogaster	DNA binding protein [Drosophila melanogaster].
DrMelS9	CAB63903	6624910	Drosophila melanogaster	Sox100B protein [Drosophila melanogaster].
DrMelS10	CAB63944	6624902	Drosophila melanogaster	Sox50E protein [Drosophila melanogaster].
DrMelS11	CAB64386	6634123	Drosophila melanogaster	SoxNeuro [Drosophila melanogaster].
DrMelS12	CAB64387	6634125	Drosophila melanogaster	Sox14 protein [Drosophila melanogaster].
DrMelC3	CAB66144	6707822	Drosophila melanogaster	capicua [Drosophila melanogaster].
DrMelD3	CAC20093	12053586	Drosophila melanogaster	DALAO protein [Drosophila melanogaster].
DrMelC4	CAL26283	116805826	Drosophila melanogaster	CG17950 [Drosophila melanogaster].
DrMelC5	CAL26284	116805828	Drosophila melanogaster	CG17950 [Drosophila melanogaster].
DrMelC6	CAL26285	116805830	Drosophila melanogaster	CG17950 [Drosophila melanogaster].
DrMelC7	CAL26286	116805832	Drosophila melanogaster	CG17950 [Drosophila melanogaster].
DrMelC8	CAL26287	116805834	Drosophila melanogaster	CG17950 [Drosophila melanogaster].
DrMelC9	CAL26288	116805836	Drosophila melanogaster	CG17950 [Drosophila melanogaster].
DrMelC10	CAL26289	116805838	Drosophila melanogaster	CG17950 [Drosophila melanogaster].
DrMelC11	CAL26290	116805840	Drosophila melanogaster	CG17950 [Drosophila melanogaster].
DrMelC12	CAL26291	116805842	Drosophila melanogaster	CG17950 [Drosophila melanogaster].
DrMelC13	CAL26292	116805844	Drosophila melanogaster	CG17950 [Drosophila melanogaster].
DrMelC14	CAL26293	116805846	Drosophila melanogaster	CG17950 [Drosophila melanogaster].
DrMelC15	CAR93348	223967235	Drosophila melanogaster	CG17950-PA [Drosophila melanogaster].
DrMelC16	CAR93349	223967237	Drosophila melanogaster	CG17950-PA [Drosophila melanogaster].
DrMelC17	CAR93350	223967239	Drosophila melanogaster	CG17950-PA [Drosophila melanogaster].
DrMelC18	CAR93351	223967241	Drosophila melanogaster	CG17950-PA [Drosophila melanogaster].
DrMelC19	CAR93352	223967243	Drosophila melanogaster	CG17950-PA [Drosophila melanogaster].
DrMelC20	CAR93353	223967245	Drosophila melanogaster	CG17950-PA [Drosophila melanogaster].
DrMelC21	CAR93354	223967247	Drosophila melanogaster	CG17950-PA [Drosophila melanogaster].
DrMelC22	CAR93355	223967249	Drosophila melanogaster	CG17950-PA [Drosophila melanogaster].
DrMelC23	CAR93356	223967251	Drosophila melanogaster	CG17950-PA [Drosophila melanogaster].
DrMelC24	CAR93357	223967253	Drosophila melanogaster	CG17950-PA [Drosophila melanogaster].
DrMelC25	CAR93358	223967255	Drosophila melanogaster	CG17950-PA [Drosophila melanogaster].
DrMelC26	CAR93359	223967257	Drosophila melanogaster	CG17950-PA [Drosophila melanogaster].
DrPerG	EDW24810	194102767	Drosophila persimilis	GL23184 [Drosophila persimilis].
DrPerG1	EDW25240	194103197	Drosophila persimilis	GL15612 [Drosophila persimilis].
DrPerG2	EDW29924	194107881	Drosophila persimilis	GL15829 [Drosophila persimilis].
DrPerG3	EDW30521	194108478	Drosophila persimilis	GL26801 [Drosophila persimilis].
DrPerG4	EDW31157	194109114	Drosophila persimilis	GL20738 [Drosophila persimilis].
DrPerG5	EDW31306	194109263	Drosophila persimilis	GL11071 [Drosophila persimilis].
DrPerG6	EDW32444	194110401	Drosophila persimilis	GL11646 [Drosophila persimilis].
DrPerG7	EDW32796	194110753	Drosophila persimilis	GL10158 [Drosophila persimilis].
DrPerG8	EDW35355	194113312	Drosophila persimilis	GL20955 [Drosophila persimilis].
DrPerG9	EDW35471	194113428	Drosophila persimilis	GL17288 [Drosophila persimilis].
DrPerG10	EDW35623	194113580	Drosophila persimilis	GL17360 [Drosophila persimilis].
DrPerG11	EDW35934	194113891	Drosophila persimilis	GL16947 [Drosophila persimilis].
DrPerG12	EDW35936	194113893	Drosophila persimilis	GL17523 [Drosophila persimilis].
DrPerG13	EDW36525	194114482	Drosophila persimilis	GL18397 [Drosophila persimilis].
DrPerG14	EDW37365	194115322	Drosophila persimilis	GL25564 [Drosophila persimilis].
DrPerG15	EDW38288	194116245	Drosophila persimilis	GL12097 [Drosophila persimilis].
DrPerG16	EDW39020	194116977	Drosophila persimilis	GL13862 [Drosophila persimilis].
DrPerG17	EDW39146	194117103	Drosophila persimilis	GL13929 [Drosophila persimilis].
DrPerG18	EDW39202	194117159	Drosophila persimilis	GL13537 [Drosophila persimilis].
DrPerG19	EDW40537	194118494	Drosophila persimilis	GL24833 [Drosophila persimilis].
DrPerG20	EDW40539	194118496	Drosophila persimilis	GL24831 [Drosophila persimilis].
DrPseG	EAL24655	198135366	Drosophila pseudoobscura pseudoobscura	GA18454 [Drosophila pseudoobscura pseudoobscura].
DrPseG1	EAL25444	198136187	Drosophila pseudoobscura pseudoobscura	GA15918 [Drosophila pseudoobscura pseudoobscura].
DrPseG2	EAL26110	198136840	Drosophila pseudoobscura pseudoobscura	GA15782 [Drosophila pseudoobscura pseudoobscura].
DrPseG3	EAL26341	54636938	Drosophila pseudoobscura pseudoobscura	GA21052 [Drosophila pseudoobscura pseudoobscura].
DrPseG4	EAL26503	198137249	Drosophila pseudoobscura pseudoobscura	GA21773 [Drosophila pseudoobscura pseudoobscura].
DrPseG5	EAL26711	198130589	Drosophila pseudoobscura pseudoobscura	GA13810 [Drosophila pseudoobscura pseudoobscura].
DrPseG6	EAL26840	54637438	Drosophila pseudoobscura pseudoobscura	GA10956 [Drosophila pseudoobscura pseudoobscura].
DrPseG7	EAL26935	198130831	Drosophila pseudoobscura pseudoobscura	GA18041 [Drosophila pseudoobscura pseudoobscura].
DrPseG8	EAL27011	198130927	Drosophila pseudoobscura pseudoobscura	GA20056 [Drosophila pseudoobscura pseudoobscura].
DrPseGIB	EAL29008	388859853	Drosophila pseudoobscura pseudoobscura	GA30228, isoform B [Drosophila pseudoobscura pseudoobscura].
DrPseG9	EAL29312	198142399	Drosophila pseudoobscura pseudoobscura	GA10800 [Drosophila pseudoobscura pseudoobscura].
DrPseG10	EAL29316	198140185	Drosophila pseudoobscura pseudoobscura	GA14746 [Drosophila pseudoobscura pseudoobscura].
DrPseG11	EAL30260	198151187	Drosophila pseudoobscura pseudoobscura	GA11397 [Drosophila pseudoobscura pseudoobscura].
DrPseG12	EAL31058	198150058	Drosophila pseudoobscura pseudoobscura	GA20281 [Drosophila pseudoobscura pseudoobscura].
DrPseG13	EAL31059	54642310	Drosophila pseudoobscura pseudoobscura	GA19209 [Drosophila pseudoobscura pseudoobscura].
DrPseG14	EAL32118	198146939	Drosophila pseudoobscura pseudoobscura	GA11488 [Drosophila pseudoobscura pseudoobscura].
DrPseG15	EAL32356	198145416	Drosophila pseudoobscura pseudoobscura	GA16961 [Drosophila pseudoobscura pseudoobscura].
DrPseG16	EAL32867	198139563	Drosophila pseudoobscura pseudoobscura	GA14769 [Drosophila pseudoobscura pseudoobscura].
DrPseG17	EDY67944	198131682	Drosophila pseudoobscura pseudoobscura	GA27181 [Drosophila pseudoobscura pseudoobscura].
DrPseG18	EDY72859	198146738	Drosophila pseudoobscura pseudoobscura	GA26137 [Drosophila pseudoobscura pseudoobscura].
DrPseG19	EDY73558	198150060	Drosophila pseudoobscura pseudoobscura	GA23525 [Drosophila pseudoobscura pseudoobscura].
DrSecSPP	ACD56210	188504184	Drosophila sechellia	SOX102F, partial [Drosophila sechellia].
DrSecG	EDW41450	194119407	Drosophila sechellia	GM24557 [Drosophila sechellia].
DrSecG1	EDW41451	194119408	Drosophila sechellia	GM24556 [Drosophila sechellia].
DrSecG2	EDW41453	194119410	Drosophila sechellia	GM24555 [Drosophila sechellia].
DrSecG3	EDW43199	194121156	Drosophila sechellia	GM26441 [Drosophila sechellia].
DrSecG4	EDW45331	194123288	Drosophila sechellia	GM13209 [Drosophila sechellia].
DrSecG5	EDW47821	194125778	Drosophila sechellia	GM20225 [Drosophila sechellia].
DrSecG6	EDW49655	194127612	Drosophila sechellia	GM23183 [Drosophila sechellia].
DrSecG7	EDW49687	194127644	Drosophila sechellia	GM23104 [Drosophila sechellia].
DrSecG8	EDW50072	194128029	Drosophila sechellia	GM14202 [Drosophila sechellia].
DrSecG9	EDW50932	194128889	Drosophila sechellia	GM26768 [Drosophila sechellia].
DrSecG10	EDW51273	194129230	Drosophila sechellia	GM13722 [Drosophila sechellia].
DrSecG11	EDW52193	194130150	Drosophila sechellia	GM17140 [Drosophila sechellia].
DrSecG12	EDW53593	194131550	Drosophila sechellia	GM12920 [Drosophila sechellia].
DrSecG13	EDW53709	194131763	Drosophila sechellia	GM23239 [Drosophila sechellia].
DrSecG14	EDW56379	194134863	Drosophila sechellia	GM23082 [Drosophila sechellia].
DrSecG15	EDW56404	194134888	Drosophila sechellia	GM22062 [Drosophila sechellia].
DrSecG16	EDW56581	194135065	Drosophila sechellia	GM15811 [Drosophila sechellia].
DrSecG17	EDW56676	194135160	Drosophila sechellia	GM15692 [Drosophila sechellia].
DrSecG18	EDW56678	194135162	Drosophila sechellia	GM15859 [Drosophila sechellia].
DrSecG19	EDW57060	194135544	Drosophila sechellia	GM16076 [Drosophila sechellia].
DrSimSPP	ACD56206	188504176	Drosophila simulans	SOX102F, partial [Drosophila simulans].
DrSimSPP1	ACD56207	188504178	Drosophila simulans	SOX102F, partial [Drosophila simulans].
DrSimSPP2	ACD56208	188504180	Drosophila simulans	SOX102F, partial [Drosophila simulans].
DrSimSPP3	ACD56209	188504182	Drosophila simulans	SOX102F, partial [Drosophila simulans].
DrSimC	CAL26294	116805848	Drosophila simulans	CG17950 [Drosophila simulans].
DrSimG	EDX04291	194190715	Drosophila simulans	GD23563 [Drosophila simulans].
DrSimG1	EDX08021	194194445	Drosophila simulans	GD11569 [Drosophila simulans].
DrSimG2	EDX08118	194194542	Drosophila simulans	GD25171 [Drosophila simulans].
DrSimG3	EDX08121	194194545	Drosophila simulans	GD11622 [Drosophila simulans].
DrSimG4	EDX08432	194194856	Drosophila simulans	GD25013 [Drosophila simulans].
DrSimG5	EDX10419	194196843	Drosophila simulans	GD12630 [Drosophila simulans].
DrSimG6	EDX10420	194196844	Drosophila simulans	GD12629 [Drosophila simulans].
DrSimG7	EDX10422	194196846	Drosophila simulans	GD12627 [Drosophila simulans].
DrSimG8	EDX12217	194198641	Drosophila simulans	GD20056 [Drosophila simulans].
DrSimG9	EDX12247	194198671	Drosophila simulans	GD19345 [Drosophila simulans].
DrSimG10	EDX13937	194200361	Drosophila simulans	GD20959 [Drosophila simulans].
DrSimG11	EDX15086	194201510	Drosophila simulans	GD21559 [Drosophila simulans].
DrSimS1	EDX15223	194201647	Drosophila simulans	Sox102F [Drosophila simulans].
DrSimG12	EDX15630	194202054	Drosophila simulans	GD15457 [Drosophila simulans].
DrSimG13	EDX15679	194202103	Drosophila simulans	GD17612 [Drosophila simulans].
DrSimG14	EDX15979	194202403	Drosophila simulans	GD11309 [Drosophila simulans].
DrSimG15	EDX16245	194202669	Drosophila simulans	GD15641 [Drosophila simulans].
DrSimG16	EDX16278	194202702	Drosophila simulans	GD23231 [Drosophila simulans].
DrSimG17	EDX16453	194202877	Drosophila simulans	GD24602 [Drosophila simulans].
DrSimG18	EDX17473	194203897	Drosophila simulans	GD16931 [Drosophila simulans].
DrSimG19	EDX18081	194204505	Drosophila simulans	GD17278 [Drosophila simulans].
DrVirD	ACY70499	263359663	Drosophila virilis	hypothetical protein DVIR88_6g0036 [Drosophila virilis].
DrVirD1	ACY70544	263359708	Drosophila virilis	hypothetical protein DVIR88_6g0081 [Drosophila virilis].
DrVirG	EDW57913	194141494	Drosophila virilis	GJ18351 [Drosophila virilis].
DrVirG1	EDW59041	194142638	Drosophila virilis	GJ10502 [Drosophila virilis].
DrVirG2	EDW60905	194144509	Drosophila virilis	GJ20604 [Drosophila virilis].
DrVirG3	EDW60908	194144512	Drosophila virilis	GJ21748 [Drosophila virilis].
DrVirG4	EDW60961	194144565	Drosophila virilis	GJ21774 [Drosophila virilis].
DrVirG5	EDW61003	194144607	Drosophila virilis	GJ20542 [Drosophila virilis].
DrVirG6	EDW61195	194144799	Drosophila virilis	GJ21897 [Drosophila virilis].
DrVirG7	EDW61895	194145499	Drosophila virilis	GJ22304 [Drosophila virilis].
DrVirG8	EDW63065	194147350	Drosophila virilis	GJ14880 [Drosophila virilis].
DrVirG9	EDW65796	194150105	Drosophila virilis	GJ19445 [Drosophila virilis].
DrVirG10	EDW66407	194150723	Drosophila virilis	GJ16014 [Drosophila virilis].
DrVirG11	EDW66579	194151145	Drosophila virilis	GJ23670 [Drosophila virilis].
DrVirG12	EDW66768	194151334	Drosophila virilis	GJ23448 [Drosophila virilis].
DrVirG13	EDW67506	194152072	Drosophila virilis	GJ24186 [Drosophila virilis].
DrVirG14	EDW68984	194153800	Drosophila virilis	GJ12991 [Drosophila virilis].
DrVirG15	EDW70397	194155213	Drosophila virilis	GJ11557 [Drosophila virilis].
DrVirG16	EDW70398	194155214	Drosophila virilis	GJ11556 [Drosophila virilis].
DrVirG17	EDW70399	194155215	Drosophila virilis	GJ11555 [Drosophila virilis].
DrVirG18	EDW71068	194155884	Drosophila virilis	GJ21981 [Drosophila virilis].
DrVirG19	EDW71148	194155964	Drosophila virilis	GJ16151 [Drosophila virilis].
DrWilG	EDW72072	194157171	Drosophila willistoni	GK10637 [Drosophila willistoni].
DrWilG1	EDW72496	194157595	Drosophila willistoni	GK19321 [Drosophila willistoni].
DrWilG2	EDW72698	194157797	Drosophila willistoni	GK17143 [Drosophila willistoni].
DrWilG3	EDW72699	194157798	Drosophila willistoni	GK17144 [Drosophila willistoni].
DrWilG4	EDW72700	194157799	Drosophila willistoni	GK17145 [Drosophila willistoni].
DrWilG5	EDW73810	194158909	Drosophila willistoni	GK19656 [Drosophila willistoni].
DrWilG6	EDW74098	194159197	Drosophila willistoni	GK21748 [Drosophila willistoni].
DrWilG7	EDW74892	194159991	Drosophila willistoni	GK15658 [Drosophila willistoni].
DrWilG8	EDW74894	194159993	Drosophila willistoni	GK15924 [Drosophila willistoni].
DrWilG9	EDW76845	194161944	Drosophila willistoni	GK17179 [Drosophila willistoni].
DrWilG10	EDW77123	194162222	Drosophila willistoni	GK22092 [Drosophila willistoni].
DrWilG11	EDW77504	194162603	Drosophila willistoni	GK24531 [Drosophila willistoni].
DrWilG12	EDW81640	194166739	Drosophila willistoni	GK10919 [Drosophila willistoni].
DrWilG13	EDW82367	194167466	Drosophila willistoni	GK25765 [Drosophila willistoni].
DrWilG14	EDW82533	194167632	Drosophila willistoni	GK25081 [Drosophila willistoni].
DrWilG15	EDW82577	194167676	Drosophila willistoni	GK25058 [Drosophila willistoni].
DrWilG16	EDW82976	194168075	Drosophila willistoni	GK22609 [Drosophila willistoni].
DrWilG17	EDW83181	194168280	Drosophila willistoni	GK22718 [Drosophila willistoni].
DrWilG18	EDW83552	194168651	Drosophila willistoni	GK13619 [Drosophila willistoni].
DrWilG19	EDW83613	194168712	Drosophila willistoni	GK13587 [Drosophila willistoni].
DrWilG20	EDW84391	194169490	Drosophila willistoni	GK13168 [Drosophila willistoni].
DrYakDMHPD	AAR09793	38047781	Drosophila yakuba	similar to Drosophila melanogaster HmgZ, partial [Drosophila
DrYakDMHP1	AAR09820	38047835	Drosophila yakuba	similar to Drosophila melanogaster HmgD, partial [Drosophila
DrYakG	EDW88572	194174961	Drosophila yakuba	GE18794 [Drosophila yakuba].
DrYakG1	EDW89394	194175783	Drosophila yakuba	GE22785 [Drosophila yakuba].
DrYakG2	EDW90987	194177376	Drosophila yakuba	GE12330 [Drosophila yakuba].
DrYakH	EDW91195	194177584	Drosophila yakuba	HmgD [Drosophila yakuba].
DrYakH1	EDW91197	194177586	Drosophila yakuba	HmgZ [Drosophila yakuba].
DrYakG3	EDW91291	194177680	Drosophila yakuba	GE12173 [Drosophila yakuba].
DrYakG4	EDW92393	194178782	Drosophila yakuba	GE11532 [Drosophila yakuba].
DrYakG5	EDW92446	194178835	Drosophila yakuba	GE14354 [Drosophila yakuba].
DrYakG6	EDW92860	194179249	Drosophila yakuba	GE20948 [Drosophila yakuba].
DrYakG7	EDW94479	194180868	Drosophila yakuba	GE20029 [Drosophila yakuba].
DrYakG8	EDW94480	194180869	Drosophila yakuba	GE20028 [Drosophila yakuba].
DrYakG9	EDW94482	194180871	Drosophila yakuba	GE20027 [Drosophila yakuba].
DrYakG10	EDW96119	194182508	Drosophila yakuba	GE25659 [Drosophila yakuba].
DrYakG11	EDW96143	194182532	Drosophila yakuba	GE25063 [Drosophila yakuba].
DrYakG12	EDW98013	194184402	Drosophila yakuba	GE10308 [Drosophila yakuba].
DrYakG13	EDW98893	194185282	Drosophila yakuba	GE10775 [Drosophila yakuba].
DrYakG14	EDW99179	194185568	Drosophila yakuba	GE10918 [Drosophila yakuba].
DrYakG15	EDW99285	194185674	Drosophila yakuba	GE14535 [Drosophila yakuba].
DrYakG16	EDW99333	194185722	Drosophila yakuba	GE14503 [Drosophila yakuba].
DrYakG17	EDX01906	194188322	Drosophila yakuba	GE17263 [Drosophila yakuba].
DrYakG18	EDX02178	194188594	Drosophila yakuba	GE15824 [Drosophila yakuba].
DrYakG19	EDX03096	194189512	Drosophila yakuba	GE17925 [Drosophila yakuba].
DuDugSRY	ABU50797	156124967	Dugong dugon	sex-determining region Y protein, partial [Dugong dugon].
ElCepSRYP	AAL68648	18378621	Elaphodus cephalophus	sex-determining region Y, partial [Elaphodus cephalophus].
ElCoqSAA	ABN58783	125968349	Eleutherodactylus coqui	Sox17 alpha [Eleutherodactylus coqui].
ElCoqSCP	ACX50287	260766530	Eleutherodactylus coqui	SRY-box containing protein 17, partial [Eleutherodactylus coqui].
ElDavSDF	AAO92437	29838386	Elaphurus davidianus	sex determining factor [Elaphurus davidianus].
ElFusS	AAA69476	885988	Ellobius fuscocapillus	sex-determining protein, partial [Ellobius fuscocapillus].
ElHawSCGP	AAR01928	37719632	Elops hawaiensis	SRY-box containing gene 11b, partial [Elops hawaiensis].
ElMaxS	AAD54412	5853302	Elephas maximus	SRY protein, partial [Elephas maximus].
ElMaxS1	AAZ23595	71084300	Elephas maximus	SRY protein, partial [Elephas maximus].
ElMaxS2	ABC94896	86371658	Elephas maximus	SRY protein, partial [Elephas maximus].
EnAlbMPP	BAD08326	41349884	Engyodontium album	MAT1-2-1, partial [Engyodontium album].
EnBieHMG	ACI87872	209779275	Enterocytozoon bieneusi	high mobility group protein [Enterocytozoon bieneusi].
EnBieC	EED41801	220062869	Enterocytozoon bieneusi H348	chromatin-associated protein [Enterocytozoon bieneusi H348].
EnBieC1	EED41873	220063003	Enterocytozoon bieneusi H348	chromatin-associated protein [Enterocytozoon bieneusi H348].
EnBieC2	EED42816	220064892	Enterocytozoon bieneusi H348	chromatin-associated protein [Enterocytozoon bieneusi H348].
EnBieC3	EED42926	220065078	Enterocytozoon bieneusi H348	chromatin-associated protein [Enterocytozoon bieneusi H348].
EnBieC4	EED43181	220065482	Enterocytozoon bieneusi H348	chromatin-associated protein [Enterocytozoon bieneusi H348].
EnBieC5	EED43409	220065832	Enterocytozoon bieneusi H348	chromatin-associated protein [Enterocytozoon bieneusi H348].
EnLutSDRY	AAR10379	38049143	Enhydra lutris	sex determining region Y protein [Enhydra lutris].
EpAkaS	AAT77677	50512586	Epinephelus akaara	sox9 [Epinephelus akaara].
EpBurS	BAG11536	168479560	Eptatretus burgeri	Sry-box protein 9 [Eptatretus burgeri].
EpChiS	ABC72304	85680228	Eptatretus chinensis	sox2 protein, partial [Eptatretus chinensis].
EpChiS1	ABC72305	85680230	Eptatretus chinensis	sox4 protein, partial [Eptatretus chinensis].
EpChiS2	ABC72306	85680232	Eptatretus chinensis	sox14 protein, partial [Eptatretus chinensis].
EpChiS3	ABC72307	85680234	Eptatretus chinensis	sox6 protein, partial [Eptatretus chinensis].
EpChiS4	ABC72308	85680236	Eptatretus chinensis	sox6 protein, partial [Eptatretus chinensis].
EpChiS5	ACC63236	183579245	Eptatretus chinensis	sox9 protein, partial [Eptatretus chinensis].
EpCoiSHH	ABB00901	77696445	Epinephelus coioides	SRY-related HMG-box 3 [Epinephelus coioides].
EpCoiS1	ABR10399	148763342	Epinephelus coioides	SOX11b [Epinephelus coioides].
EpCoiSPP	ACJ61262	214010979	Epinephelus coioides	Sox2, partial [Epinephelus coioides].
EpCoiSPP1	ACJ61264	214010983	Epinephelus coioides	Sox2, partial [Epinephelus coioides].
EpCoiHMGBL	ACM41855	222087985	Epinephelus coioides	high mobility group box 2-like protein, partial [Epinephelus
EpCoiS2	ACT10337	251736949	Epinephelus coioides	sox9 [Epinephelus coioides].
EpCoiS3	ACZ51153	269853663	Epinephelus coioides	Sox9 [Epinephelus coioides].
EpCoiS4	ADF87550	295291743	Epinephelus coioides	Sox11a [Epinephelus coioides].
EpFusSHP	CAB91882	7981015	Eptesicus fuscus	SRY HMG-box, partial [Eptesicus fuscus].
EpMueSPP	AAX16116	60266787	Ephydatia muelleri	SOX1, partial [Ephydatia muelleri].
EpMueSPP1	AAX16117	60266789	Ephydatia muelleri	SOX2, partial [Ephydatia muelleri].
EpMueSPP2	AAX16118	60266791	Ephydatia muelleri	SOX3, partial [Ephydatia muelleri].
EpSerSHP	CAB91883	7981017	Eptesicus serotinus	SRY HMG-box, partial [Eptesicus serotinus].
EqAsiSRY	ABX11264	160221274	Equus asinus	sex-determining region Y protein [Equus asinus].
EqBurSRY	ABX11265	160221276	Equus burchellii	sex-determining region Y protein [Equus burchellii].
EqCabS	AAC10937	1854671	Equus caballus	sex-determining protein, partial [Equus caballus].
EqCabSDRYP	AAG39272	14456483	Equus caballus	sex determining region Y-box 30, partial [Equus caballus].
EqCabS1	ACC78297	186461242	Equus caballus	sex-determining protein [Equus caballus].
EqCabSDRY1	ACJ12602	211908585	Equus caballus	sex determining region Y-box 2 [Equus caballus].
EqCabS2	BAA22428	2443359	Equus caballus	sex-determining protein [Equus caballus].
EqCabHGB	BAF33339	115354285	Equus caballus	high-mobility group box 1 [Equus caballus].
EqCabSPP	CAA81534	407797	Equus caballus	Sry, partial [Equus caballus].
EqCabS3	CAG27691	66710515	Equus caballus	SMF protein [Equus caballus].
EqGreSRY	ABX11266	160221278	Equus grevyi	sex-determining region Y protein [Equus grevyi].
EqZebSRY	ABX11267	160221280	Equus zebra hartmannae	sex-determining region Y protein [Equus zebra hartmannae].
ErBarSDRY	AAR10376	38049137	Erignathus barbatus	sex determining region Y protein [Erignathus barbatus].
ErPatSPP	AAL09287	22034492	Erythrocebus patas	SRY, partial [Erythrocebus patas].
ErPatSPP1	AAL09288	22034494	Erythrocebus patas	SRY, partial [Erythrocebus patas].
ErPatSPP2	AAL09289	22034496	Erythrocebus patas	SRY, partial [Erythrocebus patas].
GiIndMTT	CAL29943	194239222	Gibberella indica	mating type protein [Gibberella indica].
GiIndMTT1	CAL29944	194239224	Gibberella indica	mating type protein [Gibberella indica].
GiIndMT1	CAM57396	194239238	Gibberella indica	mating type protein, partial [Gibberella indica].
GiIndMT2	CAM57399	194239242	Gibberella indica	mating type protein, partial [Gibberella indica].
EsLucTFAMP	ACO13196	225714700	Esox lucius	Transcription factor A, mitochondrial precursor [Esox lucius].
EsLucHMGB	ACO13385	225715078	Esox lucius	High mobility group protein B3 [Esox lucius].
EuAusTDF	BAC75646	30016717	Eubalaena australis	testis determining factor [Eubalaena australis].
EuJapTDF	BAF49646	134122698	Eubalaena japonica	testis determining factor [Eubalaena japonica].
EuJubSDRY	AAR10360	38049105	Eumetopias jubatus	sex determining region Y protein [Eumetopias jubatus].
EuMacSSP	AAA92978	213175	Eublepharis macularius	Sry-related sequence, partial [Eublepharis macularius].
EuMacSSP1	AAA92979	213177	Eublepharis macularius	Sry-related sequence, partial [Eublepharis macularius].
EuMacSPP	AAG36779	11526785	Eublepharis macularius	Sox9, partial [Eublepharis macularius].
EuMacTSHTF	ADR71871	313661619	Eublepharis macularius	T-cell specific HMG-box transcription factor 3, partial
EuMacTSHT1	ADR71872	313661621	Eublepharis macularius	T-cell specific HMG-box transcription factor 4, partial
FeAttTDF	BAF49655	134122716	Feresa attenuata	testis determining factor [Feresa attenuata].
FeCatSDRY	AAR10380	38049145	Felis catus	sex determining region Y protein [Felis catus].
FeCatSDRY1	ACY72345	264670121	Felis catus	sex determining region Y-box 2 [Felis catus].
FeCatSRYP	BAC55107	27597197	Felis catus	sex-determining region Y, partial [Felis catus].
FoBreHBSP	ACO44361	226303336	Folifer brevifilis	HMG box protein Sox14b, partial [Folifer brevifilis].
FoBreHBSP1	ACO44362	226303338	Folifer brevifilis	HMG box protein Sox14b, partial [Folifer brevifilis].
FoBreHBSP2	ACO44363	226303340	Folifer brevifilis	HMG box protein Sox14b, partial [Folifer brevifilis].
FoBreHBSP3	ACO44369	226303353	Folifer brevifilis	HMG box protein Sox4b, partial [Folifer brevifilis].
FoBreHBSP4	ACO44370	226303355	Folifer brevifilis	HMG box protein Sox4b, partial [Folifer brevifilis].
FoBreHBSP5	ACO44371	226303357	Folifer brevifilis	HMG box protein Sox4b, partial [Folifer brevifilis].
FoBreHBSP6	ACO44378	226303372	Folifer brevifilis	HMG box protein Sox3, partial [Folifer brevifilis].
FoBreHBSP7	ACO44383	226303382	Folifer brevifilis	HMG box protein Sox4aii, partial [Folifer brevifilis].
FoBreHBSP8	ACO44384	226303384	Folifer brevifilis	HMG box protein Sox4aii, partial [Folifer brevifilis].
FoBreHBSP9	ACO44385	226303386	Folifer brevifilis	HMG box protein Sox4aii, partial [Folifer brevifilis].
FoBreHBS10	ACO44386	226303388	Folifer brevifilis	HMG box protein Sox4aii, partial [Folifer brevifilis].
FoBreHBS11	ACO44387	226303390	Folifer brevifilis	HMG box protein Sox4aii, partial [Folifer brevifilis].
FoBreHBS12	ACO44388	226303392	Folifer brevifilis	HMG box protein Sox4aii, partial [Folifer brevifilis].
FoBreHBS13	ACO44389	226303394	Folifer brevifilis	HMG box protein Sox4aii, partial [Folifer brevifilis].
FoBreHBS14	ACO44402	226303421	Folifer brevifilis	HMG box protein Sox9a, partial [Folifer brevifilis].
FoBreHBS15	ACO44403	226303423	Folifer brevifilis	HMG box protein Sox9a, partial [Folifer brevifilis].
FoBreHBS16	ACO44404	226303425	Folifer brevifilis	HMG box protein Sox21b, partial [Folifer brevifilis].
FoBreHBS17	ACO44405	226303427	Folifer brevifilis	HMG box protein Sox21b, partial [Folifer brevifilis].
FoBreHBS18	ACO44408	226303433	Folifer brevifilis	HMG box protein Sox1b, partial [Folifer brevifilis].
FoBreHBS19	ACO44411	226303439	Folifer brevifilis	HMG box protein Sox19b, partial [Folifer brevifilis].
FoBreHBS20	ACO44414	226303445	Folifer brevifilis	HMG box protein Sox11b, partial [Folifer brevifilis].
FoBreHBS21	ACO44417	226303451	Folifer brevifilis	HMG box protein Sox4ai, partial [Folifer brevifilis].
FoBreHBS22	ACO44420	226303457	Folifer brevifilis	HMG box protein Sox8, partial [Folifer brevifilis].
GaAcuSTF	AAQ62978	34223471	Gasterosteus aculeatus	Sox9a transcription factor [Gasterosteus aculeatus].
GaAcuSTF1	AAQ62979	34223473	Gasterosteus aculeatus	Sox9b transcription factor [Gasterosteus aculeatus].
GaDorS	CAA05882	3288198	Gazella dorcas	Sry protein, partial [Gazella dorcas].
GaGalSSP	AAA48676	211501	Gallus gallus	Sry-related sequence, partial [Gallus gallus].
GaGalSSP1	AAA48678	211506	Gallus gallus	Sry-related sequence, partial [Gallus gallus].
GaGalSSP2	AAA48679	211508	Gallus gallus	Sry-related sequence, partial [Gallus gallus].
GaGalSSP3	AAA48680	211510	Gallus gallus	Sry-related sequence, partial [Gallus gallus].
GaGalSSP4	AAA48681	211512	Gallus gallus	Sry-related sequence, partial [Gallus gallus].
GaGalSSP5	AAA48682	211514	Gallus gallus	Sry-related sequence, partial [Gallus gallus].
GaGalSSP6	AAA48683	211516	Gallus gallus	Sry-related sequence, partial [Gallus gallus].
GaGalSSP7	AAA48684	211518	Gallus gallus	Sry-related sequence, partial [Gallus gallus].
GaGalHBBP	AAA48685	211520	Gallus gallus	HMG box (bp. 1499..1757), partial [Gallus gallus].
GaGalNCC	AAA48818	211927	Gallus gallus	non-histone chromosomal protein [Gallus gallus].
GaGalHGG	AAA48819	211929	Gallus gallus	high-mobility group-2 protein [Gallus gallus].
GaGalSTF	AAA76598	595488	Gallus gallus	Sox3 transcription factor [Gallus gallus].
GaGalSTF1	AAB09662	595495	Gallus gallus	Sox2 transcription factor [Gallus gallus].
GaGalSTF2	AAB09663	1589736	Gallus gallus	Sox9 transcription factor [Gallus gallus].
GaGalSTF3	AAB09664	595499	Gallus gallus	Sox11 transcription factor [Gallus gallus].
GaGalTFL	AAC24524	3258665	Gallus gallus	transcription factor LEF-1 [Gallus gallus].
GaGalS1	AF152356_1	6760469	Gallus gallus	Sox10 protein [Gallus gallus].
GaGalHMGH	AF178849_1	5815432	Gallus gallus	high mobility group protein HMG1 [Gallus gallus].
GaGalHBTFS	AF193760_1	7408165	Gallus gallus	HMG box transcription factor SOX14 [Gallus gallus].
GaGalSTF4	AF228664_1	8163918	Gallus gallus	SOX8 transcription factor [Gallus gallus].
GaGalTFS	AF302936_1	14625028	Gallus gallus	transcription factor SOX18 [Gallus gallus].
GaGalHTFTP	AF454503_1	21666818	Gallus gallus	HMG-box transcription factor Tcf-3, partial [Gallus gallus].
GaGalHTFT1	AF454504_1	21666820	Gallus gallus	HMG-box transcription factor Tcf-1 [Gallus gallus].
GaGalSCC	AAP79094	32307211	Gallus gallus	SRY-box containing protein 4 [Gallus gallus].
GaGalS2	AAS75331	45685155	Gallus gallus	SRY-related protein 4 [Gallus gallus].
GaGalSPP	ABX46632	160694410	Gallus gallus	Sox11, partial [Gallus gallus].
GaGalSPP1	ABX64409	161339337	Gallus gallus	Sox9, partial [Gallus gallus].
GaGalH1	BAA03260	391636	Gallus gallus	HMG-1 [Gallus gallus].
GaGalOPP	BAA03261	391638	Gallus gallus	ORF1, partial [Gallus gallus].
GaGalS4	BAA25092	2947025	Gallus gallus	SOX1 [Gallus gallus].
GaGalS5	BAA25093	2947027	Gallus gallus	SOX3 [Gallus gallus].
GaGalS6	BAA25296	2982740	Gallus gallus	SOX9 [Gallus gallus].
GaGalS7	BAA25297	2982742	Gallus gallus	SOX11 [Gallus gallus].
GaGalS8	BAA77265	4757357	Gallus gallus	SOX14 [Gallus gallus].
GaGalS9	BAA77266	4757359	Gallus gallus	SOX21 [Gallus gallus].
GaGalTFTP	BAA92881	7328940	Gallus gallus	transcription factor Tcf4, partial [Gallus gallus].
GaGalMTFA	BAB78468	17221614	Gallus gallus	mitochondrial transcription factor A [Gallus gallus].
GaGalMTFA1	BAC20950	23821364	Gallus gallus	mitochondrial transcription factor A [Gallus gallus].
GaGalS10	BAC67545	29501192	Gallus gallus	SOX2 [Gallus gallus].
GaGalHTFS	BAE06069	68532889	Gallus gallus	HMG transcription factor SOX17 [Gallus gallus].
GaGalLEBF	BAE78809	86355149	Gallus gallus	lymphiod enhancer binding factor 1 [Gallus gallus].
GaGalSRR	BAH03305	218117885	Gallus gallus	structure-specific recognition protein 1 [Gallus gallus].
GaGalP	CAA62353	951231	Gallus gallus	polybromo 1 protein [Gallus gallus].
GaGalHMG1	CAA76978	4140289	Gallus gallus	high mobility group 1 protein [Gallus gallus].
GaGalSFS	CAB65026	6687638	Gallus gallus	Sry-boxntranscription factor, SOX-10 [Gallus gallus].
GaGalTFL1	CAF25288	51011752	Gallus gallus	transcription factor LSox5-II [Gallus gallus].
GaGalTFL2	CAF25289	51011754	Gallus gallus	transcription factor LSox5-I [Gallus gallus].
GaGalR	CAG31300	53128417	Gallus gallus	hypothetical protein RCJMB04_4n20 [Gallus gallus].
GaGalR1	CAG31353	53129001	Gallus gallus	hypothetical protein RCJMB04_5f21 [Gallus gallus].
GaGalR2	CAG31637	53130616	Gallus gallus	hypothetical protein RCJMB04_9a18 [Gallus gallus].
GaGalR3	CAG31658	53130658	Gallus gallus	hypothetical protein RCJMB04_9d22 [Gallus gallus].
GaGalR4	CAG31789	53131076	Gallus gallus	hypothetical protein RCJMB04_11c24 [Gallus gallus].
GaGalR5	CAH65282	60098903	Gallus gallus	hypothetical protein RCJMB04_15a21 [Gallus gallus].
GaMorSCP	ADV03670	317140389	Gadus morhua	SRY-box containing protein 9, partial [Gadus morhua].
GeJapHBB	ADK27290	300677966	Gekko japonicus	high-mobility-group B1a [Gekko japonicus].
GeJapHBB1	ADK27291	300677968	Gekko japonicus	high-mobility-group B1b [Gekko japonicus].
GiIndMTT	CAL29943	194239222	Gibberella indica	mating type protein [Gibberella indica].
GiIndMTT1	CAL29944	194239224	Gibberella indica	mating type protein [Gibberella indica].
GiIndMT1	CAM57396	194239238	Gibberella indica	mating type protein, partial [Gibberella indica].
GiIndMT2	CAM57399	194239242	Gibberella indica	mating type protein, partial [Gibberella indica].
GiIntHGGIA	EES98854	253741998	Giardia intestinalis ATCC 50581	Hypothetical protein GL50581_3927 [Giardia intestinalis ATCC
GiIntHGGI1	EET00121	253743828	Giardia intestinalis ATCC 50581	Hypothetical protein GL50581_2636 [Giardia intestinalis ATCC
GiIntHGG1	EET01863	253746877	Giardia intestinalis ATCC 50581	Hypothetical protein GL50581_848 [Giardia intestinalis ATCC 50581].
GlMacTDF	BAC75659	134287143	Globicephala macrorhynchus	testis determining factor [Globicephala macrorhynchus].
GlMarS	ABF21053	94471571	Glomeris marginata	SoxB1 [Glomeris marginata].
GlMarSPP	ABF21054	94471573	Glomeris marginata	SoxB2, partial [Glomeris marginata].
GlMarSPP1	ABF21055	94471575	Glomeris marginata	SoxB3, partial [Glomeris marginata].
GlMarSPP2	ABF21056	94471577	Glomeris marginata	SoxC1, partial [Glomeris marginata].
GlMarSPP3	ABF21057	94471579	Glomeris marginata	SoxE1, partial [Glomeris marginata].
GlMarSPP4	ABF21058	94471581	Glomeris marginata	SoxE2, partial [Glomeris marginata].
GlMelSPP	CAA81536	407803	Globicephala melas	Sry, partial [Globicephala melas].
GlMorHB	ADD18361	289724844	Glossina morsitans morsitans	HMG box-containing protein, partial [Glossina morsitans morsitans].
GlMorHMGD	ADD19330	289741165	Glossina morsitans morsitans	high mobility group protein D [Glossina morsitans morsitans].
GlMorHMGD1	ADD19331	289741167	Glossina morsitans morsitans	high mobility group protein D [Glossina morsitans morsitans].
GlMorNFSPS	ADD19332	289741169	Glossina morsitans morsitans	nucleosome-binding factor SPN POB3 subunit [Glossina morsitans
GlMorHMGD2	ADD20003	289742511	Glossina morsitans morsitans	high mobility group protein D [Glossina morsitans morsitans].
GlMorMTFAC	ADD20010	289742525	Glossina morsitans morsitans	mitochondrial transcription factor A CG4217-PA [Glossina morsitans
GnPetSCGP	AAR01931	37719638	Gnathonemus petersii	SRY-box containing gene 11a, partial [Gnathonemus petersii].
GnPetSCGP1	AAR01932	37719640	Gnathonemus petersii	SRY-box containing gene 11b, partial [Gnathonemus petersii].
GoGorSNAP	AF169947_1	7239185	Gorilla gorilla	SP100-HMG nuclear autoantigen, partial [Gorilla gorilla].
GoGorHPP	ABM46670	120974310	Gorilla gorilla	HMG20A, partial [Gorilla gorilla].
GoGorSGP	CAA05842	3288196	Gorilla gorilla	SRY gene, partial [Gorilla gorilla].
GoGorS1	CAA60142	784985	Gorilla gorilla	SRY [Gorilla gorilla].
GoRarSPP	AAW28078	56718729	Gobiocypris rarus	Sox1, partial [Gobiocypris rarus].
GoRarSPP1	AAW28079	56718731	Gobiocypris rarus	Sox21, partial [Gobiocypris rarus].
GrGriTDF	BAC75656	30016737	Grampus griseus	testis determining factor [Grampus griseus].
HaAsiTFSP	AF231944_1	13435008	Haliotis asinina	transcription factor sox-B, partial [Haliotis asinina].
HaAsiSGCTF	AF231945_1	13435010	Haliotis asinina	sox group C transcription factor, partial [Haliotis asinina].
HaBurSPP	AAY54014	66735615	Haplochromis burtoni	Sox10a, partial [Haplochromis burtoni].
HaBurSPP1	AAY54016	66735620	Haplochromis burtoni	Sox10b, partial [Haplochromis burtoni].
HaGrySDRY	AAR10371	38049127	Halichoerus grypus	sex determining region Y protein [Halichoerus grypus].
HaGrySPP	CAA81537	407805	Halichoerus grypus	Sry, partial [Halichoerus grypus].
HaRorSFOTF	BAC55017	27544772	Halocynthia roretzi	Sox family of transcription factor [Halocynthia roretzi].
HaSalTFS	EFN75532	307192230	Harpegnathos saltator	Transcription factor SOX-2 [Harpegnathos saltator].
HaSalHMGD	EFN75836	307192728	Harpegnathos saltator	High mobility group protein DSP1 [Harpegnathos saltator].
HaSalHMGD1	EFN75838	307192730	Harpegnathos saltator	High mobility group protein DSP1 [Harpegnathos saltator].
HaSalPTFSP	EFN76312	307193574	Harpegnathos saltator	Putative transcription factor SOX-14, partial [Harpegnathos
HaSalSMAR	EFN77427	307195541	Harpegnathos saltator	SWI/SNF-related matrix-associated actin-dependent regulator
HaSalSDD	EFN77741	307196016	Harpegnathos saltator	SOX domain-containing protein dichaete [Harpegnathos saltator].
HaSalTFS1	EFN77742	307196017	Harpegnathos saltator	Transcription factor SOX-14 [Harpegnathos saltator].
HaSalTFS2	EFN77744	307196019	Harpegnathos saltator	Transcription factor SOX-21 [Harpegnathos saltator].
HaSalHBTFB	EFN78158	307196699	Harpegnathos saltator	HMG box transcription factor BBX [Harpegnathos saltator].
HaSalPTFS1	EFN78382	307197010	Harpegnathos saltator	Putative transcription factor SOX-15 [Harpegnathos saltator].
HaSalTFS3	EFN81537	307201908	Harpegnathos saltator	Transcription factor SOX-8 [Harpegnathos saltator].
HaSalTFS4	EFN81538	307201909	Harpegnathos saltator	Transcription factor SOX-8 [Harpegnathos saltator].
HaSalTFS5	EFN81539	307201910	Harpegnathos saltator	Transcription factor SOX-8 [Harpegnathos saltator].
HaSalFCSS	EFN83393	307204835	Harpegnathos saltator	FACT complex subunit Ssrp1 [Harpegnathos saltator].
HaSalHMG1	EFN83551	307205080	Harpegnathos saltator	High mobility group protein 20A [Harpegnathos saltator].
HaSalTHMGB	EFN84864	307207055	Harpegnathos saltator	TOX high mobility group box family member 3 [Harpegnathos
HaSalPPP	EFN85497	307207938	Harpegnathos saltator	Protein polybromo-1 [Harpegnathos saltator].
HaSalPHNNH	EFN85544	307207985	Harpegnathos saltator	Probable histone-lysine N-methyltransferase NSD2 [Harpegnathos
HaSalEPP	EFN85678	307208220	Harpegnathos saltator	hypothetical protein EAI_00145, partial [Harpegnathos saltator].
HaSalHMGL	EFN88531	307212938	Harpegnathos saltator	High mobility group protein 2-like 1 [Harpegnathos saltator].
HaSalPTFC	EFN88589	307213058	Harpegnathos saltator	Putative transcription factor capicua [Harpegnathos saltator].
HeEryHCTFT	AAS18257	42521331	Heliocidaris erythrogramma	HMG-box containing transcription factor TCF, partial [Heliocidaris
HeEryS	AAS59169	45360120	Heliocidaris erythrogramma	SOX21 protein [Heliocidaris erythrogramma].
HeEryS1	AAS59171	45360124	Heliocidaris erythrogramma	SOX1 protein [Heliocidaris erythrogramma].
HeGlyH	AAG39300	11640611	Heterodera glycines	HMG-like protein, partial [Heterodera glycines].
HeMomS	CAA55835	488743	Herdmania momus	SOX1 protein, partial [Herdmania momus].
HeMomS1	CAA55836	488745	Herdmania momus	SOX2 protein, partial [Herdmania momus].
HeMomS2	CAA55837	488747	Herdmania momus	sox3 protein, partial [Herdmania momus].
HeTubS	AAS59170	45360122	Heliocidaris tuberculata	SOX21 protein [Heliocidaris tuberculata].
HeTubS1	AAS59172	45360126	Heliocidaris tuberculata	SOX1 protein [Heliocidaris tuberculata].
HiAloSCGP	ABC40396	83657495	Hiodon alosoides	SRY-box containing gene 11, partial [Hiodon alosoides].
HoSapSDD	AAA16878	347962	Homo sapiens	sex determination protein [Homo sapiens].
HoSapNAA	AAA35537	178689	Homo sapiens	nuclear autoantigen [Homo sapiens].
HoSap1	AAA35997	184240	Homo sapiens	putative, partial [Homo sapiens].
HoSapHMG	AAA58659	184236	Homo sapiens	high mobility group 2 protein [Homo sapiens].
HoSapHMGB	AAA58660	184242	Homo sapiens	high mobility group box [Homo sapiens].
HoSapMTF	AAA59849	619859	Homo sapiens	mitochondrial transcription factor 1 [Homo sapiens].
HoSapSRY	AAA60590	292512	Homo sapiens	sex-determining region Y [Homo sapiens].
HoSapSRY1	AAA60591	292514	Homo sapiens	sex-determining region Y [Homo sapiens].
HoSapHOYMG	AAA63922	535513	Homo sapiens	homolog of yeast mutL gene [Homo sapiens].
HoSapS1	AAB08518	974248	Homo sapiens	SOX-11 [Homo sapiens].
HoSapNCH	AAB08987	1435197	Homo sapiens	non-histone chromatin protein HMG1 [Homo sapiens].
HoSapTFP	AAB25008	263859	Homo sapiens	testis-determining factor, partial [Homo sapiens].
HoSapMGSLP	AAB25716	298528	Homo sapiens	male gonadal sex-determining locus, partial [Homo sapiens].
HoSapIMAWC	AAB32870	807060	Homo sapiens	inactivating mutations associated with campomelic dysplasia and
HoSapSHBG	AAB49537	1881852	Homo sapiens	Sry-related HMG box gene [Homo sapiens].
HoSap2	AAB51697	1915977	Homo sapiens	unknown, partial [Homo sapiens].
HoSapS2	AAB69627	2341056	Homo sapiens	SOX22 protein [Homo sapiens].
HoSapHBC	AAB71862	2460169	Homo sapiens	HMG box containing protein 1 [Homo sapiens].
HoSapCPP	AAB91435	2565048	Homo sapiens	CAGF9, partial [Homo sapiens].
HoSapB	AAC04509	2914753	Homo sapiens	BAF57 [Homo sapiens].
HoSapHBC1	AAC08317	2995607	Homo sapiens	HMG box containing protein 1 [Homo sapiens].
HoSapMTI	AAC24150	3249713	Homo sapiens	MMSET type II [Homo sapiens].
HoSapMTI1	AAC24151	3249715	Homo sapiens	MMSET type I [Homo sapiens].
HoSapSTF	AAC26860	3329482	Homo sapiens	Sox-like transcriptional factor [Homo sapiens].
HoSapSNA	AAC39790	3252911	Homo sapiens	SP100-HMG nuclear autoantigen [Homo sapiens].
HoSapS3	AAC50743	1173656	Homo sapiens	SP100-B [Homo sapiens].
HoSapRRUBT	AAC51239	1916615	Homo sapiens	ribosomal RNA upstream binding transcription factor, partial [Homo
HoSapR1	AAC62837	3702289	Homo sapiens	R31109_1 [Homo sapiens].
HoSapHBFS	AAC83687	3982829	Homo sapiens	HMG box factor SOX-13 [Homo sapiens].
HoSapS4	AAC94969	3982581	Homo sapiens	SOX-25 protein, partial [Homo sapiens].
HoSapS5	AAC94970	3982583	Homo sapiens	SOX-26 protein, partial [Homo sapiens].
HoSapS6	AAC94971	3982585	Homo sapiens	SOX-14 protein, partial [Homo sapiens].
HoSapS7	AAC94972	3982587	Homo sapiens	SOX-27 protein, partial [Homo sapiens].
HoSapS8	AAC94973	3982589	Homo sapiens	SOX-28 protein, partial [Homo sapiens].
HoSapS9	AAC94974	3982591	Homo sapiens	SOX-29 protein, partial [Homo sapiens].
HoSapDSS	AAC95380	4008101	Homo sapiens	DNA-binding protein SOX14 [Homo sapiens].
HoSapDSS1	AAC95381	4008103	Homo sapiens	DNA-binding protein SOX21 [Homo sapiens].
HoSapB1	AAD11988	4210501	Homo sapiens	BC85722_1 [Homo sapiens].
HoSapTDAI	AAD16237	4323171	Homo sapiens	type 1 diabetes autoantigen ICA12 [Homo sapiens].
HoSapW	AAD19343	4378019	Homo sapiens	putative WHSC1 protein [Homo sapiens].
HoSapW1	AAD19344	4378020	Homo sapiens	putative WHSC1 protein [Homo sapiens].
HoSapW2	AAD19345	4378021	Homo sapiens	putative WHSC1 protein [Homo sapiens].
HoSapW3	AAD19346	4378022	Homo sapiens	putative WHSC1 protein [Homo sapiens].
HoSapW4	AAD21770	4521954	Homo sapiens	putative WHSC1 protein [Homo sapiens].
HoSapW5	AAD21771	4521955	Homo sapiens	putative WHSC1 protein [Homo sapiens].
HoSapS10	AAD50120	5737840	Homo sapiens	SOX13 [Homo sapiens].
HoSapHBB	AF182038_1	5919143	Homo sapiens	HMG box-containing protein 1a [Homo sapiens].
HoSapTPP	AAF00616	6006809	Homo sapiens	TCF1, partial [Homo sapiens].
HoSapLEBF	AAF13268	6467988	Homo sapiens	lymphoid enhancer binding factor-1 [Homo sapiens].
HoSapNCH1	AC007277_1	6624099	Homo sapiens	similar to nonhistone chromosomal protein HMG-1 [Homo sapiens];
HoSapMTI2	AAF23369	6683808	Homo sapiens	MMSET type I [Homo sapiens].
HoSapMTI3	AAF23370	6683809	Homo sapiens	MMSET type II [Homo sapiens].
HoSapSDB	AF116571_1	6689861	Homo sapiens	SRY-like DNA binding protein [Homo sapiens].
HoSapTFS	AF226675_1	7025447	Homo sapiens	transcription factor SOX8 [Homo sapiens].
HoSapTFSP	AF164104_1	7158399	Homo sapiens	transcription factor SOX8, partial [Homo sapiens].
HoSapSPP	AAF39781	7206622	Homo sapiens	SP100-HMG, partial [Homo sapiens].
HoSapHDH	AF146222_1	7673025	Homo sapiens	HMG domain protein HMGX1 [Homo sapiens].
HoSapHDH1	AF146223_1	7673027	Homo sapiens	HMG domain protein HMGX2 [Homo sapiens].
HoSapSDRYB	AF264713_1	8118618	Homo sapiens	sex determining region Y box 3 [Homo sapiens].
HoSapHGG	AF072165_1	8547030	Homo sapiens	high-mobility group 20B [Homo sapiens].
HoSapHBTF	AF193436_1	8547213	Homo sapiens	HMG box transcription factor [Homo sapiens].
HoSapLEF	AF288571_1	9858158	Homo sapiens	lymphoid enhancer factor-1 [Homo sapiens].
HoSapS11	AAG01174	9858863	Homo sapiens	smarce1-related protein [Homo sapiens].
HoSapLEFI	AF294627_1	11024344	Homo sapiens	lymphoid enhancer factor 1 isoform [Homo sapiens].
HoSapB2	AF197569_1	11385354	Homo sapiens	BAF180 [Homo sapiens].
HoSapSHH	AAG48577	12082687	Homo sapiens	Sry-related HMG-box protein [Homo sapiens].
HoSapP	AF177387_1	12083875	Homo sapiens	polybromo-1 [Homo sapiens].
HoSapP1	AF225870_1	12083892	Homo sapiens	polybromo-1 [Homo sapiens].
HoSapP2	AF225871_1	12083894	Homo sapiens	polybromo-1 [Homo sapiens].
HoSapP3	AF225872_1	12083896	Homo sapiens	polybromo-1 [Homo sapiens].
HoSapSDB1	AAG60060	12597463	Homo sapiens	structural DNA-binding protein BRAF35 [Homo sapiens].
HoSapW6	AAH00622	33875654	Homo sapiens	WDHD1 protein, partial [Homo sapiens].
HoSapSSDRY	AAH00985	12654325	Homo sapiens	SRY (sex determining region Y)-box 15 [Homo sapiens].
HoSapHGB	AAH01063	12654471	Homo sapiens	High-mobility group box 2 [Homo sapiens].
HoSapH1	AAH02552	12803455	Homo sapiens	HMG20B protein [Homo sapiens].
HoSapSSDR1	AAH02824	12803953	Homo sapiens	SRY (sex determining region Y)-box 10 [Homo sapiens].
HoSapHGB1	AAH03378	13097234	Homo sapiens	High-mobility group box 1 [Homo sapiens].
HoSapHGG1	AAH03505	31890129	Homo sapiens	High-mobility group 20B [Homo sapiens].
HoSapHGG2	AAH04408	32949298	Homo sapiens	High-mobility group 20B [Homo sapiens].
HoSapSSR	AAH05116	13477285	Homo sapiens	Structure specific recognition protein 1 [Homo sapiens].
HoSapSRMAA	AAH07082	13937941	Homo sapiens	SWI/SNF related, matrix associated, actin dependent regulator of
HoSapSSDR2	AAH07595	14043213	Homo sapiens	SRY (sex determining region Y)-box 10 [Homo sapiens].
HoSapSSDR3	AAH07951	14044055	Homo sapiens	SRY (sex determining region Y)-box 9 [Homo sapiens].
HoSapSRMA1	AAH11017	15029623	Homo sapiens	SWI/SNF related, matrix associated, actin dependent regulator of
HoSapS12	AAH11562	15079448	Homo sapiens	SP100 protein [Homo sapiens].
HoSapB3	AAH12837	62913989	Homo sapiens	BBX protein, partial [Homo sapiens].
HoSapTHMGB	AAH13689	15489162	Homo sapiens	TOX high mobility group box family member 4 [Homo sapiens].
HoSapSSDR4	AAH13923	15530270	Homo sapiens	SRY (sex determining region Y)-box 2 [Homo sapiens].
HoSapP4	AAH15323	15929801	Homo sapiens	PB1 protein [Homo sapiens].
HoSapTSHMG	AAH16665	16741740	Homo sapiens	Thymocyte selection-associated high mobility group box [Homo
HoSapHTF	AAH17069	16877650	Homo sapiens	HMG-box transcription factor 1 [Homo sapiens].
HoSapT1	AAH18628	116283599	Homo sapiens	TFAM protein, partial [Homo sapiens].
HoSapW7	AAH20545	116283645	Homo sapiens	WHSC1 protein [Homo sapiens].
HoSapHGB2	AAH21180	18088957	Homo sapiens	High-mobility group box 4 [Homo sapiens].
HoSapH2	AAH21585	18204333	Homo sapiens	HMG20B protein [Homo sapiens].
HoSapHGG3	AAH21959	18314393	Homo sapiens	High-mobility group 20A [Homo sapiens].
HoSapHTF1	AAH22329	18490183	Homo sapiens	HMG-box transcription factor 1 [Homo sapiens].
HoSapS13	AAH25789	116283717	Homo sapiens	SOX11 protein, partial [Homo sapiens].
HoSapS14	AAH29220	34783413	Homo sapiens	SOX5 protein, partial [Homo sapiens].
HoSapS15	AAH30209	116283499	Homo sapiens	SOX17 protein, partial [Homo sapiens].
HoSapHGB3	AAH30981	21410205	Homo sapiens	High-mobility group box 1 [Homo sapiens].
HoSapU	AAH31423	116283979	Homo sapiens	UBTF protein, partial [Homo sapiens].
HoSapSSDR5	AAH31797	21619302	Homo sapiens	SRY (sex determining region Y)-box 8 [Homo sapiens].
HoSapT2	AAH32656	21619669	Homo sapiens	TCF7L2 protein [Homo sapiens].
HoSapSSDR6	AAH33492	37572253	Homo sapiens	SRY (sex determining region Y)-box 30 [Homo sapiens].
HoSapS16	AAH35227	34783476	Homo sapiens	SOX5 protein, partial [Homo sapiens].
HoSapSSDR7	AAH38590	24047297	Homo sapiens	SRY (sex determining region Y)-box 18 [Homo sapiens].
HoSapL1	AAH40559	73909089	Homo sapiens	LEF1 protein [Homo sapiens].
HoSapUBTFR	AAH42297	27503023	Homo sapiens	Upstream binding transcription factor, RNA polymerase I [Homo
HoSapW8	AAH43349	27694097	Homo sapiens	WDHD1 protein, partial [Homo sapiens].
HoSapS17	AAH47064	71052113	Homo sapiens	SOX6 protein [Homo sapiens].
HoSapS18	AAH47665	34783737	Homo sapiens	SOX5 protein, partial [Homo sapiens].
HoSapTFTSH	AAH48769	28981371	Homo sapiens	Transcription factor 7 (T-cell specific, HMG-box) [Homo sapiens].
HoSapLEF1	AAH50632	29792286	Homo sapiens	Lymphoid enhancer-binding factor 1 [Homo sapiens].
HoSapH3	AAH51025	30047875	Homo sapiens	HMGXB3 protein, partial [Homo sapiens].
HoSapW9	AAH52254	30354464	Homo sapiens	WHSC1 protein [Homo sapiens].
HoSapSSDR8	AAH56420	33991649	Homo sapiens	SRY (sex determining region Y)-box 9 [Homo sapiens].
HoSapTFLTS	AAH58894	37590620	Homo sapiens	Transcription factor 7-like 1 (T-cell specific, HMG-box) [Homo
HoSapS19	AAH60773	38173780	Homo sapiens	SOX5 protein [Homo sapiens].
HoSapWRAHD	AAH63041	38648713	Homo sapiens	WD repeat and HMG-box DNA binding protein 1 [Homo sapiens].
HoSapSRMA2	AAH63700	39645807	Homo sapiens	SWI/SNF related, matrix associated, actin dependent regulator of
HoSapHGB4	AAH66889	44890726	Homo sapiens	High-mobility group box 1 [Homo sapiens].
HoSapS20	AAH67361	45501272	Homo sapiens	SOX12 protein [Homo sapiens].
HoSapHGB5	AAH67732	45709178	Homo sapiens	High-mobility group box 1 [Homo sapiens].
HoSapHGB6	AAH70148	47124491	Homo sapiens	High-mobility group box 4 [Homo sapiens].
HoSapW10	AAH70176	47682677	Homo sapiens	WHSC1 protein, partial [Homo sapiens].
HoSapH4	AAH70482	47124341	Homo sapiens	HMGB3 protein [Homo sapiens].
HoSapSSDR9	AAH71947	47940613	Homo sapiens	SRY (sex determining region Y)-box 7 [Homo sapiens].
HoSapS21	AAH72003	47938388	Homo sapiens	SOX15 protein [Homo sapiens].
HoSapTFTS1	AAH72023	47940662	Homo sapiens	Transcription factor 7 (T-cell specific, HMG-box) [Homo sapiens].
HoSapS22	AAH72668	49257399	Homo sapiens	SOX4 protein [Homo sapiens].
HoSapSSD10	AAH73971	49257143	Homo sapiens	SRY (sex determining region Y)-box 18 [Homo sapiens].
HoSapSDRY1	AAH74923	49902356	Homo sapiens	Sex determining region Y [Homo sapiens].
HoSapSDRY2	AAH74924	49901836	Homo sapiens	Sex determining region Y [Homo sapiens].
HoSapP5	AAH89409	59808998	Homo sapiens	PB1 protein, partial [Homo sapiens].
HoSapS23	AAH91486	60552474	Homo sapiens	SSRP1 protein, partial [Homo sapiens].
HoSapH5	AAH92520	62531288	Homo sapiens	HMGXB3 protein, partial [Homo sapiens].
HoSapSSD11	AAH93863	62739570	Homo sapiens	SRY (sex determining region Y)-box 3 [Homo sapiens].
HoSapSSD12	AAH93865	62739572	Homo sapiens	SRY (sex determining region Y)-box 3 [Homo sapiens].
HoSapWSC	AAH94825	133777178	Homo sapiens	Wolf-Hirschhorn syndrome candidate 1 [Homo sapiens].
HoSapP6	AAH96330	66365840	Homo sapiens	PMS1 protein, partial [Homo sapiens].
HoSapP7	AAH96332	66365814	Homo sapiens	PMS1 protein, partial [Homo sapiens].
HoSapH6	AAI00020	71679685	Homo sapiens	HMGB2 protein [Homo sapiens].
HoSapT3	AAI04483	74355508	Homo sapiens	TFAM protein, partial [Homo sapiens].
HoSapH7	AAI04755	85397639	Homo sapiens	HMGXB4 protein [Homo sapiens].
HoSapH8	AAI04757	85397278	Homo sapiens	HMGXB4 protein [Homo sapiens].
HoSapSSD13	AAI06039	77415421	Homo sapiens	SRY (sex determining region Y)-box 13 [Homo sapiens].
HoSapSSD14	AAI06730	76827595	Homo sapiens	SRY (sex determining region Y)-box 14 [Homo sapiens].
HoSapSSD15	AAI06731	76825072	Homo sapiens	SRY (sex determining region Y)-box 14 [Homo sapiens].
HoSapB4	AAI10904	83405289	Homo sapiens	BBX protein, partial [Homo sapiens].
HoSapS24	AAI11366	83405134	Homo sapiens	SOX17 protein, partial [Homo sapiens].
HoSapSSD16	AAI11391	111493896	Homo sapiens	SRY (sex determining region Y)-box 18 [Homo sapiens].
HoSapP8	AAI15010	92096004	Homo sapiens	PB1 protein [Homo sapiens].
HoSapP9	AAI15011	133777825	Homo sapiens	PB1 protein, partial [Homo sapiens].
HoSapP10	AAI15012	92098061	Homo sapiens	PB1 protein [Homo sapiens].
HoSapTFAM	AAI26367	116496711	Homo sapiens	Transcription factor A, mitochondrial [Homo sapiens].
HoSapP11	AAI29935	120537398	Homo sapiens	PB1 protein [Homo sapiens].
HoSapP12	AAI29936	120538343	Homo sapiens	PB1 protein [Homo sapiens].
HoSapB5	AAI31719	124297119	Homo sapiens	BBX protein [Homo sapiens].
HoSapHGBL	AAI37483	187950665	Homo sapiens	High-mobility group box 1-like 1 [Homo sapiens].
HoSapHGBL1	AAI37484	187953577	Homo sapiens	High-mobility group box 1-like 1 [Homo sapiens].
HoSapWSC1	AAI41816	146327785	Homo sapiens	Wolf-Hirschhorn syndrome candidate 1 [Homo sapiens].
HoSapHGB7	AAI41845	146327050	Homo sapiens	High-mobility group box 1 [Homo sapiens].
HoSapM1	AAI51838	156230798	Homo sapiens	MLL3 protein, partial [Homo sapiens].
HoSapW11	AAI52413	156230137	Homo sapiens	WHSC1 protein [Homo sapiens].
HoSapIPR	AF330040_1	12642795	Homo sapiens	IL-5 promoter REII-region-binding protein [Homo sapiens].
HoSapS25	AF309034_1	13435018	Homo sapiens	SOX6 [Homo sapiens].
HoSapSPP1	AAK26243	13442973	Homo sapiens	SOX6, partial [Homo sapiens].
HoSapSSVP	AAK26244	13442974	Homo sapiens	SOX6 splice variant, partial [Homo sapiens].
HoSapNBS	AF255565_1	13991103	Homo sapiens	nuclear body protein SP100C [Homo sapiens].
HoSapSPP2	AAK57703	14249024	Homo sapiens	SP100, partial [Homo sapiens].
HoSapSSD17	AE006465_6	14336729	Homo sapiens	SRY (sex determining region Y)-box 8 [Homo sapiens].
HoSapC1	AF363689_1	14794910	Homo sapiens	capicua protein [Homo sapiens].
HoSapHTFB	AF454941_1	18087406	Homo sapiens	HMG-box transcription factor BBX [Homo sapiens].
HoSapHTFB1	AF454942_1	18087408	Homo sapiens	HMG-box transcription factor BBXa [Homo sapiens].
HoSapHCC	AF276948_1	18418655	Homo sapiens	HMG-box containing protein [Homo sapiens].
HoSapHC1	AF276949_1	18418658	Homo sapiens	HMG-box containing protein, partial [Homo sapiens].
HoSapNAP	L79988_1	18653894	Homo sapiens	nuclear autoantigen, partial [Homo sapiens].
HoSapNAP1	L79987_1	18653896	Homo sapiens	nuclear autoantigen, partial [Homo sapiens].
HoSapNAP2	L79986_1	18653900	Homo sapiens	nuclear autoantigen, partial [Homo sapiens].
HoSapPPSIS	AAO89079	29725938	Homo sapiens	PMS1 postmeiotic segregation increased 1 (S. cerevisiae) [Homo
HoSapP13	AAP34197	30721853	Homo sapiens	polybromo-1D [Homo sapiens].
HoSapSSD18	AAP35339	30582225	Homo sapiens	SRY (sex determining region Y)-box 7 [Homo sapiens].
HoSapHGG4	AAP35362	30582271	Homo sapiens	high-mobility group 20A [Homo sapiens].
HoSapSSD19	AAP35521	30582589	Homo sapiens	SRY (sex determining region Y)-box 9 (campomelic dysplasia,
HoSapHGB8	AAP35586	30582719	Homo sapiens	high-mobility group box 1 [Homo sapiens].
HoSapSRMA3	AAP35840	30583191	Homo sapiens	SWI/SNF related, matrix associated, actin dependent regulator of
HoSapSPP3	AAP88266	32815783	Homo sapiens	SRY, partial [Homo sapiens].
HoSapSPP4	AAP88268	32815787	Homo sapiens	SRY, partial [Homo sapiens].
HoSapSPP5	AAP88269	32815789	Homo sapiens	SRY, partial [Homo sapiens].
HoSapSPP6	AAP88270	32815791	Homo sapiens	SRY, partial [Homo sapiens].
HoSapHMG1	AAQ91389	37380997	Homo sapiens	high mobility group protein 1 [Homo sapiens].
HoSap3	AAS00364	41350061	Homo sapiens	unknown, partial [Homo sapiens].
HoSapS26	AAS79428	45934750	Homo sapiens	SRY protein, partial [Homo sapiens].
HoSapSPP7	AAT37461	47681281	Homo sapiens	SRY, partial [Homo sapiens].
HoSapSPP8	AAT37462	47681283	Homo sapiens	SRY, partial [Homo sapiens].
HoSapSROYP	AAT39011	47834752	Homo sapiens	sex-determining region on Y, partial [Homo sapiens].
HoSapSROY1	AAT39012	47834754	Homo sapiens	sex-determining region on Y, partial [Homo sapiens].
HoSapSROY2	AAT39013	47834756	Homo sapiens	sex-determining region on Y, partial [Homo sapiens].
HoSapSROY3	AAT39014	47834758	Homo sapiens	sex-determining region on Y, partial [Homo sapiens].
HoSapSROY4	AAT39015	47834760	Homo sapiens	sex-determining region on Y, partial [Homo sapiens].
HoSapSROY5	AAT39016	47834762	Homo sapiens	sex-determining region on Y, partial [Homo sapiens].
HoSapSROY6	AAT39017	47834764	Homo sapiens	sex-determining region on Y, partial [Homo sapiens].
HoSapSROY7	AAT39018	47834766	Homo sapiens	sex-determining region on Y, partial [Homo sapiens].
HoSapSROY8	AAT39019	47834768	Homo sapiens	sex-determining region on Y, partial [Homo sapiens].
HoSapMMSDC	AAU09264	51703247	Homo sapiens	multiple myeloma SET domain containing protein type III [Homo
HoSapTFAM1	AAV38464	54696184	Homo sapiens	transcription factor A, mitochondrial [Homo sapiens].
HoSapTFAM2	AAV38465	54696186	Homo sapiens	transcription factor A, mitochondrial [Homo sapiens].
HoSapHGB9	AAV38585	54696426	Homo sapiens	high-mobility group box 2 [Homo sapiens].
HoSapHGB10	AAV38586	54696428	Homo sapiens	high-mobility group box 2 [Homo sapiens].
HoSapSSD20	AAV38832	54696920	Homo sapiens	SRY (sex determining region Y)-box 10 [Homo sapiens].
HoSapHGB11	AAV38961	54697178	Homo sapiens	high-mobility group box 1 [Homo sapiens].
HoSapSS1	AAX88930	62630185	Homo sapiens	unknown [Homo sapiens].
HoSapS27	AAX93511	62719824	Homo sapiens	SRY protein, partial [Homo sapiens].
HoSapS28	AAX93512	62719826	Homo sapiens	SRY protein, partial [Homo sapiens].
HoSapS29	AAX93513	62719828	Homo sapiens	SRY protein, partial [Homo sapiens].
HoSap4	AAY14879	62822330	Homo sapiens	unknown, partial [Homo sapiens].
HoSapMSS	AAY15119	62822611	Homo sapiens	mutant SRY protein [Homo sapiens].
HoSapMSS1	AAY15120	62822612	Homo sapiens	mutant SRY protein [Homo sapiens].
HoSapMSS2	AAY15121	62822613	Homo sapiens	mutant SRY protein [Homo sapiens].
HoSapMSS3	AAY15122	62822614	Homo sapiens	mutant SRY protein [Homo sapiens].
HoSapMSS4	AAY15123	62822615	Homo sapiens	mutant SRY protein [Homo sapiens].
HoSap5	AAY24094	62988707	Homo sapiens	unknown, partial [Homo sapiens].
HoSapSPP9	AAY88211	68235748	Homo sapiens	SRY, partial [Homo sapiens].
HoSapSPP10	AAY88212	68235750	Homo sapiens	SRY, partial [Homo sapiens].
HoSapRAMP	ABB04019	77818870	Homo sapiens	rhabdomyosarcoma antigen MU-RMS-40.10B, partial [Homo sapiens].
HoSapRAM1	ABB04020	77818871	Homo sapiens	rhabdomyosarcoma antigen MU-RMS-40.10E [Homo sapiens].
HoSapH9	ABB22048	110808604	Homo sapiens	HMBG4 [Homo sapiens].
HoSapCDHFP	ABD61704	89114216	Homo sapiens	capicua-like protein/double homeodomain 4 fusion protein [Homo
HoSapHMGB1	ABM47301	121073803	Homo sapiens	high mobility group box 1 protein [Homo sapiens].
HoSapHGB12	ABS29271	152112978	Homo sapiens	high-mobility group box 1 [Homo sapiens].
HoSapMTFA	ABX72056	161579137	Homo sapiens	mitochondrial transcription factor A [Homo sapiens].
HoSapSVV	ACA81391	169793989	Homo sapiens	Smarce1 variant 3 [Homo sapiens].
HoSapSVV1	ACA81392	169793991	Homo sapiens	Smarce1 variant 4 [Homo sapiens].
HoSapSVV2	ACA81393	169793993	Homo sapiens	Smarce1 variant 5 [Homo sapiens].
HoSapSVV3	ACA81394	169793995	Homo sapiens	Smarce1 variant 6 [Homo sapiens].
HoSapSVP	ACA81395	169793997	Homo sapiens	Smarce1 variant 10, partial [Homo sapiens].
HoSapTIP	ACI28522	208436347	Homo sapiens	TCF7L2 isoform pFC8A_TCF7L2_D5_ex3-11,12,13a,14 [Homo sapiens].
HoSapTIP1	ACI28523	208436349	Homo sapiens	TCF7L2 isoform pFC8A_TCF7L2_D5_ex3,4a-11,12,13a,14 [Homo sapiens].
HoSapTIP2	ACI28524	208436351	Homo sapiens	TCF7L2 isoform pFC8A_TCF7L2_A3,ex1-12,13,13a [Homo sapiens].
HoSapTIP3	ACI28525	208436353	Homo sapiens	TCF7L2 isoform pFC8A_TCF7L2_D4,ex1-11-13a-14 [Homo sapiens].
HoSapTIP4	ACI28526	208436355	Homo sapiens	TCF7L2 isoform pFC8A_TCF7L2_H7_ex1-11-13-13b [Homo sapiens].
HoSapTIP5	ACI28527	208436357	Homo sapiens	TCF7L2 isoform pFC8A_TCF7L2_B1_ex1-11-12-13-13b [Homo sapiens].
HoSapTIP6	ACI28528	208436359	Homo sapiens	TCF7L2 isoform pFC8A_TCF7L2_ex1-11-12-14 [Homo sapiens].
HoSapTIP7	ACI28529	208436361	Homo sapiens	TCF7L2 isoform pFC8A_TCF7L2_B4_ex1-no4-11-14 [Homo sapiens].
HoSapTIP8	ACI28530	208436363	Homo sapiens	TCF7L2 isoform pFC8A_TCF7L2_B8_ex1-11-14 [Homo sapiens].
HoSapTIP9	ACI28531	208436365	Homo sapiens	TCF7L2 isoform pFC8A_TCF7L2_H2_ex3-11-12-13-14 [Homo sapiens].
HoSapTIP10	ACI28532	208436367	Homo sapiens	TCF7L2 isoform pFC8A_TCF7L2_ex1-11-13-14 [Homo sapiens].
HoSapS30	ADJ00507	299013815	Homo sapiens	SRY protein, partial [Homo sapiens].
HoSapS31	ADJ00508	299013817	Homo sapiens	SRY protein, partial [Homo sapiens].
HoSapS32	ADJ00509	299013819	Homo sapiens	SRY protein, partial [Homo sapiens].
HoSapS33	ADJ00510	299013821	Homo sapiens	SRY protein, partial [Homo sapiens].
HoSapS34	ADJ00511	299013823	Homo sapiens	SRY protein, partial [Homo sapiens].
HoSapS35	ADJ00512	299013825	Homo sapiens	SRY protein, partial [Homo sapiens].
HoSapS36	ADJ00513	299013827	Homo sapiens	SRY protein, partial [Homo sapiens].
HoSapS37	ADJ00514	299013829	Homo sapiens	SRY protein, partial [Homo sapiens].
HoSapS38	ADJ00515	299013831	Homo sapiens	SRY protein, partial [Homo sapiens].
HoSapS39	ADJ00516	299013833	Homo sapiens	SRY protein, partial [Homo sapiens].
HoSapS40	ADJ00517	299013835	Homo sapiens	SRY protein, partial [Homo sapiens].
HoSapS41	ADJ00518	299013837	Homo sapiens	SRY protein, partial [Homo sapiens].
HoSapTFP1	ADJ37112	299737437	Homo sapiens	testis-determining factor, partial [Homo sapiens].
HoSapTFP2	ADJ37113	299737439	Homo sapiens	testis-determining factor, partial [Homo sapiens].
HoSapTFP3	ADJ37114	299737441	Homo sapiens	testis-determining factor, partial [Homo sapiens].
HoSapTFP4	ADJ37115	299737443	Homo sapiens	testis-determining factor, partial [Homo sapiens].
HoSapTFP5	ADJ37116	299737445	Homo sapiens	testis-determining factor, partial [Homo sapiens].
HoSapTFP6	ADJ37117	299737447	Homo sapiens	testis-determining factor, partial [Homo sapiens].
HoSapTFVF	ADK35174	300808084	Homo sapiens	T-cell factor-4 variant F [Homo sapiens].
HoSapTFVK	ADK35175	300808086	Homo sapiens	T-cell factor-4 variant K [Homo sapiens].
HoSapTFVD	ADK35176	300808088	Homo sapiens	T-cell factor-4 variant D [Homo sapiens].
HoSapTFVH	ADK35177	300808090	Homo sapiens	T-cell factor-4 variant H [Homo sapiens].
HoSapTFVB	ADK35178	300808092	Homo sapiens	T-cell factor-4 variant B [Homo sapiens].
HoSapTFVC	ADK35179	300808094	Homo sapiens	T-cell factor-4 variant C [Homo sapiens].
HoSapTFVI	ADK35180	300808096	Homo sapiens	T-cell factor-4 variant I [Homo sapiens].
HoSapTFVG	ADK35181	300808098	Homo sapiens	T-cell factor-4 variant G [Homo sapiens].
HoSapTFVJ	ADK35182	300808100	Homo sapiens	T-cell factor-4 variant J [Homo sapiens].
HoSapTFVE	ADK35183	300808102	Homo sapiens	T-cell factor-4 variant E [Homo sapiens].
HoSapTFVA	ADK35184	300808104	Homo sapiens	T-cell factor-4 variant A [Homo sapiens].
[truncated: 2,923 more rows]
